# Supplementary material for: Transcriptomics Integrated With Metabolomics Reveal the Effects of Ultraviolet-B Radiation on Flavonoid Biosynthesis in Antarctic Moss
Source: Front Plant Sci. 2021 Dec 8;12:788377. doi: 10.3389/fpls.2021.788377 (PMC8692278; doi:10.3389/fpls.2021.788377)
Supplement: Supplementary file 1 [file Data_Sheet_1.zip]

Archive with 5 entries (5 files):
- Supplementary Table 1 .DOCX
- Supplementary Table 2 .DOCX
- Supplementary Table 3.XLSX
- Supplementary Table 4.XLSX
- Supplementary Table 5.XLSX
