# Supplementary material for: Transcriptomics Integrated With Metabolomics Reveal the Effects of Ultraviolet-B Radiation on Flavonoid Biosynthesis in Antarctic Moss
Source: Front Plant Sci. 2021 Dec 8;12:788377. doi: 10.3389/fpls.2021.788377 (PMC8692278; doi:10.3389/fpls.2021.788377)
Supplement: Supplementary file 1 [file Data_Sheet_1.zip › Supplementary Table 3.XLSX]

## Sheet: DGEs
Supplementary Table 3 A list of differentially expressed genes in L. pyriforme under UV-B Radiation
Gene_ID	UV_B_readcount	Ctrl_readcount	log2FoldChange	pval	padj	Gene Length	NR Description
Cluster-1175.0	163.705	0	9.806	1.61e-06	5.62e-05	828	DUF636 domain-containing protein [Metarhizium anisopliae]
Cluster-30840.800	107.953	0	9.2063	0.00054491	0.0082945	4433	alcohol dehydrogenase [Talaromyces cellulolyticus]
Cluster-365.0	96.8102	0	9.0499	2.42e-05	0.00059424	1316	chloroplast photosystem II-associated 22 kDa protein [Chlamydomonas reinhardtii]
Cluster-30840.28632	80.8337	0	8.7839	6.55e-09	4.45e-07	1029	squalene cyclase [Ensifer adhaerens]
Cluster-1163.0	70.4303	0	8.5842	4.35e-09	3.12e-07	818	glutathione s-transferase [Quercus suber]
Cluster-30840.28460	66.8044	0	8.508	1.57e-08	9.71e-07	590	--
Cluster-779.0	50.1309	0	8.0926	1.24e-07	6.06e-06	487	hypothetical protein AXX17_ATUG04110 [Arabidopsis thaliana]
Cluster-30840.27623	49.6039	0	8.0888	1.48e-07	7.13e-06	712	Aminomethyltransferase folate-binding domain-containing protein [Coccomyxa subellipsoidea C-169]
Cluster-476.0	47.8032	0	8.0353	1.17e-07	5.76e-06	823	plastocyanin, chloroplastic [Physcomitrella patens]
Cluster-954.0	46.4325	0	7.9953	6.41e-07	2.52e-05	994	Oxygen-evolving enhancer protein 2, chloroplastic [Auxenochlorella protothecoides]
Cluster-30840.28529	754.182	3.10162	7.9404	1.92e-10	1.87e-08	719	glutathione S-transferase [Klebsormidium nitens]
Cluster-30840.28471	158.542	0.710235	7.8828	3.12e-10	2.88e-08	816	Mitogen-activated protein kinase kinase kinase A [Symbiodinium microadriaticum]
Cluster-30840.28714	543.78	2.72919	7.6428	9.87e-05	0.0019617	1273	alcohol dehydrogenase 1-like [Quercus suber]
Cluster-30840.27985	35.0656	0	7.5877	7.01e-06	0.00020189	1606	uncharacterized protein LOC112293581 [Physcomitrella patens]
Cluster-1488.0	34.4845	0	7.5623	9.63e-06	0.00026566	763	ferredoxin-A [Vigna radiata var. radiata]
Cluster-1008.1	34.3163	0	7.5525	3.8e-05	0.00086998	783	polyubiquitin [Aureococcus anophagefferens]
Cluster-368.0	31.4019	0	7.4263	5.02e-06	0.00015076	1951	Zinc finger ..C3HC4-type RING finger.. family protein [Zea mays]
Cluster-30840.29433	30.9057	0	7.4045	5.08e-06	0.00015238	397	elongation factor 1-alpha-like [Physcomitrella patens]
Cluster-694.0	29.8835	0	7.3601	3.77e-05	0.00086376	1072	hypothetical protein COCSUDRAFT_65904 [Coccomyxa subellipsoidea C-169]
Cluster-30840.29274	58.1857	0.369087	7.3594	3.1e-07	1.34e-05	804	chloroplast ribulose 1,5-bisphosphate carboxylase..oxygenase small subunit [Lobosphaera incisa]
Cluster-959.0	29.3507	0	7.3284	2.24e-05	0.00055423	1673	apoptosis-inducing factor 2-like isoform X3 [Physcomitrella patens]
Cluster-1117.0	28.4936	0	7.2918	5.74e-07	2.28e-05	752	--
Cluster-30840.28944	103.252	0.657701	7.289	2.95e-08	1.7e-06	1153	DUF636 domain protein [Cordyceps fumosorosea ARSEF 2679]
Cluster-1395.0	28.3709	0	7.2807	2.94e-05	0.00069895	728	pathogenesis-related protein 2-like [Physcomitrella patens]
Cluster-30840.2525	352.521	2.25838	7.2732	9.74e-11	1.01e-08	1565	protein alcs [Quercus suber]
Cluster-3890.0	54.6352	0.341149	7.2687	5.41e-07	2.17e-05	1126	hypothetical protein VOLCADRAFT_84135 [Volvox carteri f. nagariensis]
Cluster-4460.0	54.4484	0.369087	7.2629	3.71e-06	0.00011652	591	--
Cluster-30840.4416	271.847	1.84543	7.2331	0.00012319	0.0023602	3057	flavanone 3-dioxygenase [Physcomitrium patens]
Cluster-387.0	27.2373	0	7.2196	0.00020428	0.0036182	1055	--
Cluster-24239.0	91.1939	0.577229	7.1403	4.52e-09	3.22e-07	1134	protein alcS-like [Quercus suber]
Cluster-7428.0	139.141	1.07932	7.0934	3.15e-10	2.89e-08	2144	hypothetical protein MARPO_0052s0062 [Marchantia polymorpha]
Cluster-1343.0	24.8399	0	7.0769	3.02e-05	0.00071378	1169	--
Cluster-30840.1781	385.325	2.86354	7.0363	9.02e-26	5.51e-23	1325	alcohol dehydrogenase 1-like [Quercus suber]
Cluster-30840.29138	23.6989	0	7.0282	1.75e-05	0.0004444	1233	light-harvesting chlorophyll a..b-binding protein Lhca2 [Coccomyxa subellipsoidea C-169]
Cluster-771.0	23.0119	0	6.9853	6.71e-05	0.001415	1045	proline-tRNA ligase [Micractinium conductrix]
Cluster-1220.2	23.141	0	6.984	0.00014137	0.0026489	651	actin 11 [Sesuvium portulacastrum]
Cluster-2880.0	23.0834	0	6.9708	3.5e-05	0.00081109	1192	--
Cluster-372.0	22.749	0	6.968	6.93e-06	0.00020018	954	stress-related chlorophyll a..b binding protein [Klebsormidium nitens]
Cluster-30840.27970	404.84	3.44277	6.9089	5.82e-21	2.3e-18	504	hypothetical protein GUITHDRAFT_109077 [Guillardia theta CCMP2712]
Cluster-1069.0	21.2794	0	6.8729	4.07e-05	0.00092316	897	hypothetical protein MARPO_0075s0013 [Marchantia polymorpha]
Cluster-2636.0	21.1363	0	6.8635	4.11e-05	0.00093042	1362	hypothetical protein COCSUDRAFT_49216 [Coccomyxa subellipsoidea C-169]
Cluster-1426.0	20.8633	0	6.8421	0.00010019	0.0019866	1641	hypothetical protein COCSUDRAFT_39203 [Coccomyxa subellipsoidea C-169]
Cluster-3554.0	39.541	0.341149	6.803	1.81e-05	0.00045824	2563	membrane AAA-metalloprotease [Coccomyxa subellipsoidea C-169]
Cluster-1284.0	20.324	0	6.7866	0.0001186	0.0022906	796	uncharacterized protein LOC112035218 [Quercus suber]
Cluster-1388.0	19.3395	0	6.7261	0.00023389	0.0040524	1058	glutathione S-transferase F9-like [Physcomitrella patens]
Cluster-514.0	18.591	0	6.6764	1.4e-05	0.00036602	1140	Translation elongation factor EF-1 alpha..Tu [Klebsormidium nitens]
Cluster-30840.28350	18.0668	0	6.6321	0.00010779	0.0021116	1555	--
Cluster-30840.22104	17.3764	0	6.5709	0.0008198	0.011523	428	hypothetical protein PHYPA_014087 [Physcomitrella patens]
Cluster-1279.0	17.328	0	6.5561	0.00021725	0.0038084	570	--
Cluster-30840.1188	158.51	1.70574	6.5452	0.00052791	0.0080761	893	carboxyvinyl-carboxyphosphonate phosphorylmutase, chloroplastic-like [Quercus suber]
Cluster-30840.29441	16.9167	0	6.5431	0.00010935	0.002136	1304	light-harvesting chlorophyll a..b-binding protein Lhca3 [Coccomyxa subellipsoidea C-169]
Cluster-1472.0	16.8862	0	6.53	0.0010479	0.014087	966	ammonia transport outward protein 2-like [Physcomitrella patens]
Cluster-8244.0	32.4257	0.369087	6.4999	8.55e-06	0.00023924	1145	formamidopyrimidine-DNA glycosylase-like [Quercus suber]
Cluster-929.0	16.2204	0	6.4806	7.67e-05	0.0015832	564	hypothetical protein KFL_005680060 [Klebsormidium nitens]
Cluster-1060.0	16.0859	0	6.4704	0.00027544	0.0046489	1066	hypothetical protein GPECTOR_7g1099 [Gonium pectorale]
Cluster-1383.0	15.314	0	6.3946	0.00041865	0.0065953	430	60S ribosomal protein L36-2-like [Physcomitrella patens]
Cluster-30840.2415	54.6359	0.629763	6.3763	3.12e-08	1.78e-06	536	cryptochrome dash, chloroplastic..mitochondrial [Quercus suber]
Cluster-824.0	14.9133	0	6.3613	0.00043244	0.0067855	1028	light-harvesting chlorophyll-a..b protein of photosystem I [Coccomyxa subellipsoidea C-169]
Cluster-956.0	14.8119	0	6.3483	0.0023614	0.027288	1125	ammonium transporter [Coccomyxa subellipsoidea C-169]
Cluster-1061.0	14.7622	0	6.3439	0.00025948	0.0044195	546	--
Cluster-30840.29606	14.6754	0	6.3385	0.0006633	0.0097412	971	hypothetical protein GPECTOR_10g1116 [Gonium pectorale]
Cluster-4079.0	14.6245	0	6.3297	0.00011759	0.0022734	1035	--
Cluster-426.0	14.4965	0	6.3166	0.00052218	0.0079974	1010	--
Cluster-778.0	14.6321	0	6.3116	0.00017356	0.0031553	1003	helicase [Quercus suber]
Cluster-30840.28546	14.3924	0	6.2999	0.0045317	0.046229	898	protein NBR1 homolog [Physcomitrella patens]
Cluster-1199.0	14.4056	0	6.2889	0.00075976	0.010845	601	--
Cluster-425.0	14.0891	0	6.279	0.0010939	0.01456	876	hypothetical protein CHLRE_08g372450v5 [Chlamydomonas reinhardtii]
Cluster-1016.0	14.2849	0	6.2772	0.00020614	0.003643	895	uncharacterized protein LOC111983913 [Quercus suber]
Cluster-482.1	13.9261	0	6.2626	0.0014407	0.018219	1510	--
Cluster-26423.0	14.0814	0	6.2583	0.00012381	0.0023701	1117	CTP synthase-like [Quercus suber]
Cluster-1425.0	14.0736	0	6.2566	0.00027057	0.0045781	720	--
Cluster-436.0	13.7645	0	6.235	0.00020832	0.0036777	647	--
Cluster-30840.306	238.165	3.21003	6.2295	0.00016653	0.0030464	3362	elongation factor EF-3 [Coccomyxa subellipsoidea C-169]
Cluster-648.0	13.7035	0	6.2282	0.0017895	0.021746	719	membrane protein PM19L-like [Physcomitrella patens]
Cluster-264.0	13.5777	0	6.2221	0.0049368	0.049445	1250	uncharacterized protein LOC111989961 [Quercus suber]
Cluster-4011.0	13.4829	0	6.2162	0.0014082	0.017899	1232	chlorophyll a..b-binding protein [Coccomyxa subellipsoidea C-169]
Cluster-1139.0	13.6171	0	6.2076	0.00029213	0.0048827	921	probable inactive reductase easA [Quercus suber]
Cluster-4925.0	26.119	0.369087	6.2048	0.00023191	0.0040224	762	hypothetical protein COCSUDRAFT_41244 [Coccomyxa subellipsoidea C-169]
Cluster-770.0	13.4999	0	6.1944	0.0007679	0.010919	941	--
Cluster-1455.0	13.255	0	6.186	0.0003155	0.0051958	1119	--
Cluster-938.0	13.2072	0	6.1785	0.0010497	0.014101	937	photosystem I reaction center subunit V, chloroplastic-like [Physcomitrella patens]
Cluster-466.0	13.0722	0	6.1711	0.00047565	0.0073909	635	hypothetical protein COCSUDRAFT_52698 [Coccomyxa subellipsoidea C-169]
Cluster-391.0	13.1401	0	6.1567	0.00042647	0.006706	852	arylamine n-acetyltransferase, pineal gland isozyme nat-10 [Quercus suber]
Cluster-30840.28437	12.8462	0	6.1416	0.00035432	0.0057228	752	glutamine synthetase cytosolic isozyme [Physcomitrella patens]
Cluster-790.0	12.7999	0	6.1415	0.00049426	0.0076378	1129	cucumber peeling cupredoxin-like [Physcomitrella patens]
Cluster-428.0	12.725	0	6.1332	0.00055497	0.0084305	828	hypothetical protein COCSUDRAFT_27193 [Coccomyxa subellipsoidea C-169]
Cluster-319.0	12.7516	0	6.1301	0.0048584	0.048805	703	PREDICTED: short-chain dehydrogenase..reductase 2b-like [Fragaria vesca subsp. vesca]
Cluster-395.0	12.6144	0	6.1165	0.00060665	0.0090603	510	hypothetical protein COCSUDRAFT_57428 [Coccomyxa subellipsoidea C-169]
Cluster-1168.0	12.5149	0	6.1061	0.004752	0.047966	426	Aminomethyltransferase folate-binding domain-containing protein [Coccomyxa subellipsoidea C-169]
Cluster-511.0	12.5209	0	6.1052	0.0038739	0.040763	1425	signal peptide peptidase [Chlorella sorokiniana]
Cluster-1769.0	24.2653	0.341149	6.0993	0.00033294	0.0054323	527	hypothetical protein COCSUDRAFT_44244 [Coccomyxa subellipsoidea C-169]
Cluster-1128.0	12.4924	0	6.0988	0.0041016	0.042618	791	uncharacterized protein LOC112295922 [Physcomitrella patens]
Cluster-566.0	12.4122	0	6.097	0.0014234	0.018041	1130	CSD-domain-containing protein [Coccomyxa subellipsoidea C-169]
Cluster-3110.0	24.2858	0.341149	6.0918	0.0027906	0.031289	945	--
Cluster-30840.2456	12.4175	0	6.0904	0.0041174	0.042742	690	photosystem I reaction center subunit IV, chloroplastic-like [Physcomitrella patens]
Cluster-30840.28338	12.4681	0	6.0862	0.00034463	0.0055931	365	hypothetical protein TRIUR3_09265 [Triticum urartu]
Cluster-1180.0	12.2748	0	6.0572	0.00063455	0.0093992	377	--
Cluster-1462.0	11.9949	0	6.0466	0.00044605	0.0069811	826	light harvesting complex a protein [Coccomyxa subellipsoidea C-169]
Cluster-437.0	11.8739	0	6.011	0.00048189	0.0074673	968	ATP-dependent DNA helicase PIF1-like [Quercus suber]
Cluster-651.0	11.6881	0	6.0068	0.00079177	0.011202	562	hypothetical protein PHYPA_018296 [Physcomitrella patens]
Cluster-1077.0	11.6344	0	5.9985	0.0049952	0.049918	1102	uncharacterized protein LOC112285917 isoform X1 [Physcomitrella patens]
Cluster-30840.28650	11.6239	0	5.9876	0.00089663	0.012383	709	--
Cluster-701.0	11.4431	0	5.9789	0.00095568	0.013029	744	chloroplast ferredoxin [Coccomyxa subellipsoidea C-169]
Cluster-32241.0	61.5882	0.946316	5.9777	7.82e-07	2.97e-05	1200	hypothetical protein CFP56_71604 [Quercus suber]
Cluster-3420.0	11.4989	0	5.9665	0.0020935	0.024732	624	--
Cluster-5981.0	22.0016	0.369087	5.9604	0.00022705	0.0039512	793	Photosystem II 10 kDa chloroplastic [Micractinium conductrix]
Cluster-8398.0	11.3922	0	5.9603	0.00041238	0.0065148	1037	uncharacterized protein LOC112273560 [Physcomitrella patens]
Cluster-827.0	40.672	0.657701	5.958	3.6e-05	0.00083204	921	hypothetical protein COCSUDRAFT_28488 [Coccomyxa subellipsoidea C-169]
Cluster-835.0	11.1011	0	5.9278	0.0013391	0.017163	580	guanine nucleotide-binding protein subunit beta-like protein [Physcomitrella patens]
Cluster-1804.0	21.751	0.341149	5.9221	9.79e-05	0.0019482	1147	mating-type switching protein swi10-like [Quercus suber]
Cluster-1636.0	10.868	0	5.8917	0.0017721	0.02158	626	--
Cluster-393.0	10.5897	0	5.8589	0.0012431	0.016146	684	linoleate 9S-lipoxygenase-like [Physcomitrella patens]
Cluster-3153.0	58.3867	1.02345	5.8549	3.58e-06	0.00011305	2052	DNA repair protein rhp7 [Quercus suber]
Cluster-3978.0	38.5769	0.682298	5.8525	0.00015676	0.0028984	692	hypothetical protein COCSUDRAFT_52570 [Coccomyxa subellipsoidea C-169]
Cluster-22921.0	20.1001	0.288615	5.8307	0.00033679	0.0054845	932	uncharacterized protein LOC112029216 [Quercus suber]
Cluster-681.0	10.2624	0	5.8135	0.0010291	0.01387	610	flavonoid 3'-hydroxylase [Pohlia nutans]
Cluster-512.0	10.2684	0	5.81	0.0045533	0.046399	601	translation elongation factor-like protein [Karlodinium veneficum]
Cluster-569.0	10.2407	0	5.8078	0.0027426	0.030839	810	--
Cluster-2164.0	89.5849	1.70574	5.7225	0.0012263	0.015961	796	uncharacterized protein LOC111983563 [Quercus suber]
Cluster-3679.0	18.9492	0.341149	5.7219	0.00051591	0.0079214	849	uncharacterized protein LOC112019684 [Quercus suber]
Cluster-1391.0	9.5416	0	5.7177	0.0018406	0.022234	717	--
Cluster-868.0	9.52708	0	5.7119	0.0017031	0.020899	931	NADP-dependent glyceraldehydephosphatedehydrogenase subunit A [Monoraphidium neglectum]
Cluster-30840.19346	214.417	4.14966	5.698	0.00031667	0.0052125	4423	E3 ubiquitin-protein ligase COP1-like [Physcomitrella patens]
Cluster-27236.0	33.0728	0.629763	5.6814	0.00025717	0.004389	1112	hypothetical protein COCSUDRAFT_49036 [Coccomyxa subellipsoidea C-169]
Cluster-931.0	9.16064	0	5.6606	0.0038598	0.040646	798	ADP,ATP carrier protein [Coccomyxa subellipsoidea C-169]
Cluster-1051.0	9.25633	0	5.6481	0.004599	0.046709	739	dna repair and recombination protein radc [Quercus suber]
Cluster-30840.29307	50.3918	1.05138	5.6371	1.77e-05	0.00044861	3112	--
Cluster-30840.2461	9.06987	0	5.6346	0.0026067	0.029659	751	glycine dehydrogenase ..decarboxylating.., mitochondrial-like [Physcomitrella patens]
Cluster-4323.0	33.3864	0.738173	5.6056	4.71e-05	0.0010462	1224	--
Cluster-453.0	8.82604	0	5.603	0.0042478	0.043777	758	photosystem I reaction center subunit XI, chloroplastic-like [Physcomitrella patens]
Cluster-2859.0	8.81502	0	5.5828	0.0038281	0.040375	807	atp-dependent dna helicase, partial [Nannochloropsis gaditana]
Cluster-30688.0	30.7301	0.629763	5.5739	0.0007176	0.010373	1059	--
Cluster-1040.0	8.32055	0	5.5114	0.0045528	0.046399	565	glyceraldehyde-3-phosphate dehydrogenase A, chloroplastic-like [Physcomitrella patens]
Cluster-30840.27	30.8792	0.710235	5.5086	0.00064863	0.0095706	1458	hypothetical protein COCSUDRAFT_67011 [Coccomyxa subellipsoidea C-169]
Cluster-1342.0	8.16487	0	5.4925	0.004104	0.042635	493	ribosomal protein S17 component of cytosolic 80S ribosome and 40S small subunit [Coccomyxa subellipsoidea C-169]
Cluster-30840.28762	361.753	8.04134	5.4801	2.63e-21	1.08e-18	1312	predicted protein [Hordeum vulgare subsp. vulgare]
Cluster-30840.160	29.8828	0.682298	5.4798	0.0018271	0.022098	1188	hypothetical protein COCSUDRAFT_47610 [Coccomyxa subellipsoidea C-169]
Cluster-2702.1	7.94309	0	5.43	0.0042539	0.043834	741	postreplication repair e3 ubiquitin-protein ligase rad18 [Quercus suber]
Cluster-12309.0	7.8098	0	5.4257	0.0036125	0.038598	395	40s ribosomal protein s4 [Quercus suber]
Cluster-4285.0	211.113	4.99959	5.4133	0.00013807	0.002598	1076	--
Cluster-11209.0	7.58994	0	5.3727	0.0048168	0.048473	352	--
Cluster-2572.0	7.58994	0	5.3727	0.0048168	0.048473	512	--
Cluster-5533.0	14.5764	0.369087	5.343	0.0024182	0.027857	1018	hypothetical protein EMIHUDRAFT_249816 [Emiliania huxleyi CCMP1516]
Cluster-1449.0	7.40576	0	5.335	0.0047613	0.048052	798	--
Cluster-30840.18588	266.857	6.97069	5.2652	1.06e-28	7.85e-26	2470	flavanone 3-dioxygenase [Physcomitrium patens]
Cluster-7324.0	26.2021	0.710235	5.259	0.00057019	0.008611	1171	hypothetical protein CFP56_20663 [Quercus suber]
Cluster-7363.0	40.1428	1.10726	5.2514	0.00032406	0.0053128	887	unnamed protein product [Chondrus crispus]
Cluster-2081.0	13.2286	0.341149	5.2273	0.0017942	0.021791	1130	hypothetical protein COCSUDRAFT_52367 [Coccomyxa subellipsoidea C-169]
Cluster-4893.0	13.1135	0.369087	5.1907	0.0016768	0.02063	365	--
Cluster-3525.0	12.8744	0.341149	5.1627	0.0019858	0.023702	911	--
Cluster-8485.0	75.2745	2.18658	5.1544	1.38e-05	0.00036275	1064	valacyclovir hydrolase, putative [Ricinus communis]
Cluster-5284.0	12.7325	0.369087	5.1492	0.0013209	0.016979	808	uncharacterized protein LOC109825795 [Asparagus officinalis]
Cluster-5468.0	23.7738	0.738173	5.1204	0.00058404	0.0087886	707	Plastocyanin, chloroplastic [Coccomyxa subellipsoidea C-169]
Cluster-2493.0	12.4735	0.341149	5.119	0.0015707	0.019582	800	alpha-glucosides permease mph2 [Quercus suber]
Cluster-30840.27805	33.2563	0.918378	5.1155	5.67e-05	0.0012316	1678	allene oxide synthase-like [Physcomitrella patens]
Cluster-16178.0	12.247	0.341149	5.0905	0.0044983	0.045936	1076	PREDICTED: citrate synthase, glyoxysomal [Elaeis guineensis]
Cluster-1735.0	22.2033	0.682298	5.051	0.00017731	0.0032173	1607	replication factor c subunit 1 [Quercus suber]
Cluster-1876.0	33.1573	1.02345	5.0324	0.00034552	0.0056048	1760	hypothetical protein CFP56_34793 [Quercus suber]
Cluster-7173.0	32.2738	1.05138	4.9933	0.00023483	0.0040655	1605	8-hydroxygeraniol dehydrogenase-like [Physcomitrella patens]
Cluster-200.1	11.3491	0.341149	4.9825	0.0039557	0.04148	1010	putative transcriptional regulatory protein [Quercus suber]
Cluster-2261.0	39.4914	1.31206	4.9143	3.71e-05	0.00085258	1238	33kDa oxygen evolving protein of photosystem II [Coccomyxa subellipsoidea C-169]
Cluster-9223.0	27.0733	0.865844	4.8351	3.02e-05	0.00071378	904	--
Cluster-25917.0	9.84105	0.288615	4.8	0.0048141	0.048461	743	--
Cluster-20264.0	538.406	19.5288	4.7803	1.58e-24	8.7e-22	1933	Deoxyribodipyrimidine photolyase [Talaromyces pinophilus]
Cluster-25923.0	34.9675	1.25953	4.7542	0.00030254	0.0050254	1887	glucose-methanol-choline oxidoreductase [Micractinium conductrix]
Cluster-21713.0	45.6053	1.70909	4.7522	0.00010734	0.0021059	968	TKL protein kinase [Phytophthora megakarya]
Cluster-30840.28312	404.956	15.3605	4.7457	2.86e-37	3.85e-34	2329	fatty acid desaturase 4-like 1, chloroplastic [Physcomitrella patens]
Cluster-30840.7066	63.5029	2.44726	4.7446	7.63e-09	5.08e-07	737	--
Cluster-6766.0	27.4293	1.10726	4.7319	5.7e-05	0.0012351	740	--
Cluster-23736.0	24.6909	0.865844	4.723	0.00025398	0.0043467	1640	predicted protein [Hordeum vulgare subsp. vulgare]
Cluster-6772.0	72.055	2.75713	4.7219	3.03e-05	0.00071689	1056	--
Cluster-2661.0	25.8381	1.02345	4.6751	0.00029606	0.0049386	1186	uncharacterized protein LOC112008048 [Quercus suber]
Cluster-30840.1419	26.7751	1.10726	4.6667	0.00099514	0.01348	1761	DNA repair protein RAD16-like [Quercus suber]
Cluster-7609.0	16.0754	0.738173	4.5621	0.0011077	0.014688	1112	protein rds1 [Quercus suber]
Cluster-4825.0	30.9774	1.39253	4.5243	0.00014015	0.0026311	975	light harvesting complex protein I-20 [Coccomyxa subellipsoidea C-169]
Cluster-31483.0	282.287	12.6265	4.4637	2.01e-15	4.26e-13	2821	uncharacterized protein LOC112281920 [Physcomitrella patens]
Cluster-30840.29132	14.6258	0.710235	4.4461	0.0021653	0.025455	1025	hypothetical protein COCSUDRAFT_65934 [Coccomyxa subellipsoidea C-169]
Cluster-5691.0	21.8905	1.05138	4.4317	0.00013437	0.0025405	1305	oxidoreductase ptaL-like [Quercus suber]
Cluster-11433.0	40.771	1.83676	4.411	8.94e-07	3.35e-05	917	--
Cluster-24078.0	13.4771	0.577229	4.4094	0.002284	0.026574	896	--
Cluster-30840.29743	21.0901	1.02345	4.3964	0.00045242	0.0070676	1082	hypothetical protein BVRB_016320 [Beta vulgaris subsp. vulgaris]
Cluster-30840.15749	2313.63	113.543	4.352	2.62e-59	1.17e-55	2514	12-oxophytodienoate reductase 11 [Physcomitrium patens]
Cluster-20284.0	50.3658	2.51905	4.307	0.00068565	0.0099991	434	hypothetical protein COCSUDRAFT_33358 [Coccomyxa subellipsoidea C-169]
Cluster-30840.2623	952.435	48.4488	4.2946	3.78e-28	2.59e-25	3207	WD repeat-containing protein RUP2 [Physcomitrella patens]
Cluster-30840.1582	32.805	1.84543	4.2284	0.00011615	0.0022508	497	--
Cluster-30840.28981	12.2606	0.710235	4.1905	0.0046628	0.047243	646	--
Cluster-14087.0	40.354	2.18125	4.1802	2.68e-05	0.00064738	2148	hypothetical protein MARPO_0052s0062 [Marchantia polymorpha]
Cluster-10540.0	18.1142	0.99885	4.1783	0.0011443	0.015108	685	--
Cluster-11554.0	11.5239	0.657701	4.141	0.004398	0.045093	809	--
Cluster-21804.1	17.2787	1.02679	4.1037	0.00076734	0.010916	1333	--
Cluster-30840.15888	43.3341	2.49446	4.096	0.00015908	0.0029356	1168	--
Cluster-10667.0	56.4563	3.38689	4.062	0.00037469	0.006007	569	putative glutathione-dependent formaldehyde-activating enzyme [Quercus suber]
Cluster-12472.0	22.438	1.36794	4.0516	0.00076565	0.010906	1655	--
Cluster-30840.2080	179.251	10.7638	4.0489	8.5e-14	1.47e-11	1381	--
Cluster-30840.6614	430.661	26.024	4.0476	8.66e-25	4.89e-22	622	--
Cluster-4735.0	44.9787	2.75713	4.0416	0.00025886	0.0044122	1452	homocysteine synthase-like [Quercus suber]
Cluster-30306.0	63.5454	3.88365	4.0261	7.39e-06	0.000211	581	--
Cluster-30840.24622	1117.03	69.726	3.9988	2.5e-28	1.77e-25	1789	chalcone synthase [Selaginella moellendorffii]
Cluster-30920.0	36.6536	2.28297	3.9905	3.99e-05	0.00090658	1793	hypothetical protein MARPO_0060s0086 [Marchantia polymorpha]
Cluster-18118.0	38.0896	2.30892	3.9772	0.00038844	0.0061862	2004	predicted protein [Hordeum vulgare subsp. vulgare]
Cluster-32816.0	15.4062	1.02679	3.9365	0.0042314	0.043642	625	--
Cluster-30840.27591	395.463	26.9656	3.8778	4.64e-20	1.72e-17	547	palmitoyl-acyl carrier protein thioesterase, chloroplastic-like [Physcomitrella patens]
Cluster-30840.21679	76.8954	5.19571	3.8753	1.41e-07	6.84e-06	479	--
Cluster-30840.28882	204.754	14.345	3.8391	1.49e-06	5.25e-05	2305	acetyl-coenzyme A synthetase-like [Quercus suber]
Cluster-20820.0	65.6786	4.62516	3.8339	0.00081633	0.011491	1028	putative chaperone protein HSP31 [Auxenochlorella protothecoides]
Cluster-19181.0	51.989	3.73138	3.8081	7.28e-06	0.00020842	2698	citrinin biosynthesis transcriptional activator mrl3-like [Quercus suber]
Cluster-30840.27589	256.526	18.5286	3.7924	4.44e-19	1.48e-16	505	--
Cluster-30840.26581	5309.15	389.076	3.7698	6.79e-38	9.71e-35	1446	uncharacterized protein LOC112295777 [Physcomitrella patens]
Cluster-30840.27893	18.1266	1.42047	3.7416	0.00086519	0.012027	386	--
Cluster-30840.4951	12.5847	0.918378	3.712	0.004941	0.049457	686	--
Cluster-5073.0	86.6962	6.76121	3.6968	0.00016522	0.0030283	2291	putative serine..threonine-protein kinase fhkc [Quercus suber]
Cluster-27973.0	21.1325	1.65321	3.6839	0.00093196	0.012774	1670	uncharacterized protein C32A11.02c-like [Quercus suber]
Cluster-26492.0	75.5869	5.90594	3.6699	6.84e-05	0.00144	1960	replication factor A protein 1-like [Quercus suber]
Cluster-23542.0	21.5367	1.73702	3.6688	0.00039449	0.0062721	1847	hypothetical protein PHYPA_021857 [Physcomitrella patens]
Cluster-20388.0	64.365	5.06804	3.6679	0.00059164	0.0088811	934	--
Cluster-13767.0	28.261	2.25838	3.6456	0.0031848	0.034696	730	hypothetical protein COCSUDRAFT_42290 [Coccomyxa subellipsoidea C-169]
Cluster-17385.0	38.0725	3.07702	3.6425	4.08e-05	0.000925	1844	kynurenine 3-monooxygenase-like [Quercus suber]
Cluster-6982.0	48.1147	3.9482	3.6273	0.0027276	0.030702	820	putative nitroreductase hbn1 [Quercus suber]
Cluster-30840.29647	15.9946	1.36794	3.5889	0.0022122	0.025889	1235	--
Cluster-30840.2399	137.246	11.2865	3.5771	1.72e-11	2.06e-09	2149	uncharacterized protein LOC112281039 [Physcomitrella patens]
Cluster-20561.0	70.4497	5.91263	3.5746	1.56e-09	1.23e-07	938	--
Cluster-7580.0	28.8734	2.47186	3.5687	0.0023881	0.027549	939	replication factor a protein 2 [Quercus suber]
Cluster-8880.0	89.3456	7.56783	3.5678	9.64e-05	0.0019245	2228	uncharacterized membrane protein C3B8.06-like [Quercus suber]
Cluster-30840.16607	219.652	18.8326	3.5497	4.57e-12	6.15e-10	598	--
Cluster-30840.1017	352.941	30.2001	3.5359	1.86e-18	5.72e-16	2690	hypothetical protein H310_12676 [Aphanomyces invadans]
Cluster-30840.16349	2884.89	249.78	3.5294	1.4e-21	5.9e-19	2857	F-box..kelch-repeat protein At5g15710-like [Physcomitrella patens]
Cluster-25166.0	41.7472	3.65091	3.5269	0.00026369	0.0044798	1338	uncharacterized protein LOC112018768 [Quercus suber]
Cluster-7929.0	75.7308	6.67739	3.5196	7.13e-05	0.0014864	1238	hypothetical protein CFP56_16252 [Quercus suber]
Cluster-5049.0	19.5175	1.76162	3.5043	0.0018995	0.022838	1763	glycine-rich domain-containing protein 1 [Quercus suber]
Cluster-30840.5241	351.79	31.038	3.4928	1.87e-17	5.15e-15	1407	uncharacterized protein LOC112294939 [Physcomitrella patens]
Cluster-27450.0	22.3067	2.05358	3.4664	0.00062066	0.0092251	1541	uncharacterized protein LOC112274033 isoform X1 [Physcomitrella patens]
Cluster-30840.23344	17.6019	1.54814	3.4639	0.0013049	0.016815	352	--
Cluster-21180.0	22.5117	2.05023	3.4634	0.0028836	0.032081	1064	uncharacterized protein LOC112031332 [Quercus suber]
Cluster-20178.0	50.7002	4.64976	3.4415	0.0013269	0.017043	957	--
Cluster-16346.0	58.6041	5.54888	3.424	2.16e-06	7.24e-05	796	--
Cluster-7623.0	29.2442	2.75713	3.4179	0.0027849	0.031237	1056	casein kinase i like hhp1 [Quercus suber]
Cluster-20174.0	26.457	2.38939	3.413	0.0040438	0.042167	573	--
Cluster-30840.28996	517.032	49.8825	3.3663	2.66e-09	1.98e-07	1566	uncharacterized protein LOC112290727 [Physcomitrella patens]
Cluster-20579.1	379.3	36.8903	3.3636	2.79e-21	1.13e-18	2250	ethylene-responsive transcription factor ERF038-like [Physcomitrium patens]
Cluster-17709.0	39.8993	3.85905	3.3473	4.73e-06	0.00014345	1432	probable cytokinin riboside 5'-monophosphate phosphoribohydrolase LOGL10 [Physcomitrella patens]
Cluster-6213.0	24.9125	2.52773	3.3412	0.0023666	0.027344	1165	cytochrome c oxidase subunit 1, partial ..mitochondrion.. [Peronospora aff. claytoniae]
Cluster-6994.0	45.9654	4.60256	3.3386	0.0010028	0.013572	1345	nicotinamide..nicotinic acid mononucleotide adenylyltransferase 2-like [Quercus suber]
Cluster-30840.2019	30.0381	2.99321	3.3191	0.0022598	0.02634	869	heat shock 70 kDa protein-like [Quercus suber]
Cluster-19723.0	101.291	10.1667	3.3118	2.09e-05	0.00052027	1331	hypothetical protein CFP56_31034 [Quercus suber]
Cluster-30840.2315	425.142	43.0402	3.3052	0.0017487	0.021354	3106	ergothioneine biosynthesis protein 1-like [Quercus suber]
Cluster-30840.2523	59.4091	6.04563	3.3031	5.55e-07	2.22e-05	548	palmitoyl-acyl carrier protein thioesterase, chloroplastic-like [Physcomitrella patens]
Cluster-30840.1307	979.652	99.2982	3.3027	0.0018765	0.022598	1784	aldehyde dehydrogenase [Quercus suber]
Cluster-30840.9721	410.778	41.8699	3.2972	3.58e-18	1.06e-15	2274	glycerol-3-phosphate 2-O-acyltransferase 6-like [Physcomitrella patens]
Cluster-26148.0	46.6007	4.69696	3.2958	0.0020629	0.024435	932	hypothetical protein PHYPA_015507 [Physcomitrella patens]
Cluster-30840.28388	39.5717	4.12172	3.279	0.0016045	0.019911	1220	--
Cluster-30840.1447	238.251	24.6095	3.2779	1.85e-06	6.36e-05	2122	efflux pump roqT-like [Quercus suber]
Cluster-30840.677	258.49	26.5971	3.2718	2.07e-06	6.98e-05	2000	aldehyde dehydrogenase [Quercus suber]
Cluster-30840.28887	28.7142	3.02115	3.2692	0.00088868	0.012293	1186	hypothetical protein CFP56_69491 [Quercus suber]
Cluster-30840.2861	174.095	18.3398	3.2589	8.48e-05	0.0017248	1261	putative actin [Emiliania huxleyi CCMP1516]
Cluster-19276.1	28.5204	2.96861	3.258	6.65e-05	0.0014045	1576	potassium channel KAT2-like [Physcomitrella patens]
Cluster-30840.9884	20.6914	2.07284	3.2487	0.0034103	0.036795	481	omega-3 fatty acid desaturase, chloroplastic-like [Physcomitrella patens]
Cluster-11126.0	127.395	13.5576	3.2327	0.00028003	0.0047098	3003	--
Cluster-30840.28294	146.038	15.6405	3.2296	4.82e-19	1.6e-16	365	--
Cluster-18878.0	28.6421	3.07368	3.2243	0.0029726	0.032864	944	endoribonuclease lactb2 [Quercus suber]
Cluster-16573.0	28.6949	3.01915	3.2201	0.00421	0.043476	1701	predicted protein [Hordeum vulgare subsp. vulgare]
Cluster-31996.0	42.8207	4.70564	3.2004	1.04e-05	0.00028228	978	--
Cluster-10362.0	56.2023	6.17196	3.1996	6.84e-05	0.0014407	1056	respiratory supercomplex factor 2 like [Quercus suber]
Cluster-30840.21678	40.7807	4.49415	3.1988	0.00011938	0.0023037	415	--
Cluster-12062.0	36.6207	4.04459	3.1968	0.00090285	0.012448	2228	--
Cluster-11288.0	30.6888	3.49864	3.1717	8.33e-05	0.0016992	827	--
Cluster-30840.2266	187.397	20.7783	3.1615	4.51e-16	1.04e-13	472	palmitoyl-acyl carrier protein thioesterase, chloroplastic-like [Physcomitrella patens]
Cluster-19573.0	25.16	2.75513	3.1564	0.0019951	0.023791	1170	--
Cluster-30840.1492	113.219	12.7702	3.1492	2.9e-07	1.26e-05	2201	two-component response regulator ORR24-like [Physcomitrella patens]
Cluster-30840.10052	186.221	21.132	3.1309	1.02e-06	3.74e-05	4114	protein SHOOT GRAVITROPISM 6-like isoform X6 [Physcomitrella patens]
Cluster-23968.0	23.7519	2.84428	3.1105	0.0041539	0.043067	987	pathogenesis-related protein PRB1-2-like [Physcomitrella patens]
Cluster-30840.27866	29.2104	3.44611	3.0976	0.00062901	0.0093274	809	hypothetical protein MARPO_0147s0020 [Marchantia polymorpha]
Cluster-13422.0	27.806	3.33436	3.0727	0.0027682	0.031079	2163	E3 ubiquitin-protein ligase RNF14-like [Quercus suber]
Cluster-14843.0	88.5562	10.5657	3.0659	2.38e-09	1.8e-07	2381	--
Cluster-30840.28659	625.319	74.8746	3.062	9.51e-15	1.91e-12	2130	probable LRR receptor-like serine..threonine-protein kinase At1g34110 isoform X1 [Physcomitrella patens]
Cluster-30840.6684	39.9231	4.6757	3.0595	1.41e-05	0.00036789	711	--
Cluster-20359.0	1823.15	221.312	3.0417	1.54e-18	4.79e-16	2167	jasmonate ZIM domain protein 1 [Calohypnum plumiforme]
Cluster-19276.0	87.4975	10.6675	3.0352	4.17e-08	2.31e-06	2491	potassium channel AKT1-like isoform X2 [Physcomitrella patens]
Cluster-30840.4237	16.3404	2.0223	3.0313	0.0037915	0.040091	559	--
Cluster-30840.843	119.223	14.7327	3.0308	3.32e-06	0.00010526	1953	caffeine resistance protein 5-like [Quercus suber]
Cluster-30840.843	3039.5	371.909	3.0304	0.00049108	0.0075974	1152	uncharacterized protein LOC112279575 [Physcomitrella patens]
Cluster-30840.27590	462.234	56.8792	3.0271	1.9e-16	4.65e-14	676	palmitoyl-acyl carrier protein thioesterase, chloroplastic-like [Physcomitrella patens]
Cluster-19555.0	43.9833	5.37926	3.0257	0.004294	0.044172	792	--
Cluster-25587.1	60.823	7.51664	3.0215	0.0023352	0.027041	917	chloroplast ribulose 1,5-bisphosphate carboxylase..oxygenase small subunit [Coccomyxa subellipsoidea C-169]
Cluster-30840.13183	848.457	104.259	3.0209	1.5e-33	1.57e-30	1700	E3 ubiquitin-protein ligase COP1-like [Physcomitrella patens]
Cluster-22059.0	30.2845	3.64891	3.0149	0.00061501	0.0091562	1535	hypothetical protein CFP56_03847 [Quercus suber]
Cluster-13272.0	28.4077	3.57378	2.9843	8.79e-05	0.0017755	1195	--
Cluster-30840.7068	2328.23	296.362	2.9748	1.43e-22	6.57e-20	943	palmitoyl-acyl carrier protein thioesterase, chloroplastic-like [Physcomitrella patens]
Cluster-30840.29018	301.353	38.6752	2.9655	3.57e-11	4.08e-09	1504	ethylene-responsive transcription factor ERF022 [Physcomitrium patens]
Cluster-30840.1444	1505.25	192.515	2.9653	4.97e-26	3.12e-23	2881	E3 ubiquitin-protein ligase COP1-like [Physcomitrella patens]
Cluster-20794.0	82.0088	10.589	2.9549	0.00091806	0.012619	889	dioxygenase [Micractinium conductrix]
Cluster-30840.17322	18.1989	2.36345	2.9541	0.004602	0.046733	1095	--
Cluster-18946.1	22.3336	2.88814	2.9476	0.003	0.033091	1472	tRNA ligase 1-like [Quercus suber]
Cluster-30840.29143	160.639	20.7763	2.9354	9.62e-10	7.86e-08	2835	uncharacterized protein LOC112283351 [Physcomitrella patens]
Cluster-30840.25929	6431.59	842.379	2.9324	7.87e-19	2.54e-16	3452	uncharacterized protein LOC112292195 [Physcomitrella patens]
Cluster-30840.17939	747.465	97.798	2.9302	1.9e-18	5.81e-16	2379	Jasmonate ZIM-domain protein 9 [Saccharum hybrid cultivar ROC22]
Cluster-30840.22171	88.9496	11.6297	2.9238	2.99e-07	1.3e-05	1589	--
Cluster-30840.2446	36.528	4.8599	2.9209	0.0038674	0.040706	532	--
Cluster-30840.2336	1165.02	154.046	2.9161	2.32e-15	4.87e-13	2579	cell number regulator 7-like [Physcomitrella patens]
Cluster-5780.0	46.6493	6.25243	2.9127	0.0014738	0.018546	1320	predicted protein [Hordeum vulgare subsp. vulgare]
Cluster-30840.576	118.165	15.6331	2.9117	1.09e-07	5.41e-06	994	predicted protein [Hordeum vulgare subsp. vulgare]
Cluster-16876.0	31.9202	4.28067	2.9034	0.00041794	0.0065888	496	--
Cluster-30840.2758	1331.26	178.545	2.8964	1.07e-16	2.72e-14	1513	hypothetical protein PHYPA_001184 [Physcomitrella patens]
Cluster-20817.0	134.889	18.0544	2.8949	5.09e-07	2.07e-05	1405	uncharacterized protein LOC112290752 [Physcomitrella patens]
Cluster-30840.11322	95.5807	12.6279	2.8939	9.79e-06	0.0002698	3482	voltage-dependent calcium channel subunit alpha-2..delta-4-like [Physcomitrella patens]
Cluster-29572.1	37.235	4.96432	2.8802	0.00015716	0.0029044	1033	phospholipase A2-alpha-like [Physcomitrella patens]
Cluster-16400.0	50.1261	6.8556	2.8755	0.0029552	0.032715	1773	--
Cluster-30840.20661	29420.5	4025.8	2.8694	5.47e-25	3.14e-22	3995	--
Cluster-30840.10107	35.296	4.78411	2.8648	0.00010564	0.0020795	499	LOW QUALITY PROTEIN: ABC transporter C family member 13-like [Physcomitrella patens]
Cluster-30840.27813	170.609	23.4703	2.8636	3.95e-05	0.00089949	2005	phospholipase A1-Igamma1, chloroplastic-like [Physcomitrella patens]
Cluster-791.0	40.5473	5.59608	2.8595	0.00089701	0.012383	1302	caffeic acid 3-O-methyltransferase-like isoform X2 [Physcomitrella patens]
Cluster-18688.0	97.7979	13.4199	2.8561	0.0014461	0.01825	1377	protein alcS-like [Quercus suber]
Cluster-30840.2325	412.164	57.394	2.8468	1.39e-22	6.42e-20	2734	hypothetical protein PHYPA_014811 [Physcomitrella patens]
Cluster-8672.0	52.8927	7.3557	2.8376	0.00014235	0.0026636	1632	PREDICTED: protein HOL1-like [Pyrus x bretschneideri]
Cluster-30840.2070	267.524	37.568	2.8351	1.49e-14	2.87e-12	1202	neo-calmodulin-like isoform X1 [Physcomitrella patens]
Cluster-30840.572	418.748	58.4279	2.8338	2.41e-09	1.82e-07	5106	probable disease resistance protein RPP1 [Physcomitrella patens]
Cluster-30840.26778	28.1363	3.93618	2.8274	0.0049407	0.049457	1053	--
Cluster-30840.1320	133.369	18.6722	2.8252	8.65e-12	1.1e-09	1435	--
Cluster-26313.0	31.4729	4.52209	2.814	0.0016266	0.02013	1582	--
Cluster-30840.14319	757.766	107.955	2.8074	3.2e-17	8.6e-15	1579	glutathione S-transferase DHAR1, cytosolic [Physcomitrella patens]
Cluster-30840.13091	1088.96	156.911	2.7938	1.5e-08	9.31e-07	4180	--
Cluster-30840.1525	429.204	61.9659	2.7907	1.24e-10	1.27e-08	2422	uncharacterized protein LOC112284472 [Physcomitrella patens]
Cluster-15455.0	31.5315	4.64976	2.7728	0.00077469	0.011002	1566	--
Cluster-30840.1004	212.508	31.1559	2.7726	0.00012395	0.0023721	3770	uncharacterized protein LOC112000583 [Quercus suber]
Cluster-22928.0	84.1295	12.3553	2.7641	0.00017959	0.0032481	1875	uncharacterized protein LOC112031286 [Quercus suber]
Cluster-33428.0	219.452	32.3708	2.7604	1.17e-17	3.3e-15	1224	--
Cluster-30840.4650	1226.97	180.832	2.7602	7.02e-25	3.99e-22	2588	transcription factor HY5 [Carica papaya]
Cluster-30840.27761	177.452	26.2335	2.751	9.58e-13	1.46e-10	1411	--
Cluster-30840.28925	137.034	20.4052	2.7478	0.0011131	0.01474	1894	cytoskeletal signaling protein slm1 [Quercus suber]
Cluster-26293.0	24.8651	3.81185	2.7367	0.0014428	0.01823	790	--
Cluster-30840.6767	3711.84	559.36	2.7293	2.12e-21	8.78e-19	7917	hypothetical protein PHYPA_024604 [Physcomitrella patens]
Cluster-7687.0	41.2345	6.28506	2.7262	0.0012431	0.016146	1218	predicted protein [Hordeum vulgare subsp. vulgare]
Cluster-30840.580	43.0249	6.64945	2.7149	0.002088	0.024676	1271	UPS-like protein C36.10 [Quercus suber]
Cluster-16217.0	46.304	7.17415	2.7054	4.31e-05	0.00097039	1196	hypothetical protein PHYPA_024242 [Physcomitrella patens]
Cluster-30840.24799	16.891	2.54699	2.7023	0.0039823	0.041661	630	--
Cluster-30840.1052	248.754	38.2826	2.6947	1.64e-08	1.01e-06	1763	chitinase A [Gemmabryum coronatum]
Cluster-30840.25070	56.9016	8.79942	2.6933	0.00084584	0.011798	1190	pyridoxal 5'-phosphate synthase subunit pdx1 [Quercus suber]
Cluster-30840.22721	30.2431	4.6777	2.693	0.00019557	0.003494	695	--
Cluster-14536.0	22.614	3.41283	2.686	0.0015856	0.019724	1905	probable sodium..sulfate cotransporter 3 isoform X1 [Physcomitrella patens]
Cluster-30435.0	41.2697	6.33225	2.6771	0.00039992	0.0063463	1461	unknown [Picea sitchensis]
Cluster-30840.25656	970.43	152.014	2.6761	6.44e-11	6.97e-09	1468	hypothetical protein PHYPA_007292 [Physcomitrella patens]
Cluster-30840.10794	2461.8	384.929	2.6757	5.58e-26	3.44e-23	4834	phosphate transporter PHO1-like [Physcomitrella patens]
Cluster-30840.8717	24.9791	3.88699	2.67	0.00052043	0.0079767	466	--
Cluster-1125.0	42.4446	6.53705	2.6687	5.67e-05	0.0012313	674	two-component response regulator-like PRR37 [Physcomitrella patens]
Cluster-30840.2037	656.632	102.917	2.6674	2.46e-29	1.92e-26	1932	probable LIM domain-containing serine..threonine-protein kinase DDB_G0286997 [Physcomitrella patens]
Cluster-30840.1348	135.564	21.0875	2.6644	1.23e-08	7.83e-07	886	--
Cluster-26394.0	48.3027	7.67091	2.6617	0.0034608	0.037238	911	--
Cluster-30840.6066	40.3037	6.44266	2.6506	0.00013453	0.0025428	836	protein SUPPRESSOR OF QUENCHING 1, chloroplastic-like [Physcomitrella patens]
Cluster-30840.12994	444.104	71.1363	2.6437	2.56e-06	8.41e-05	1136	polyubiquitin [Quercus suber]
Cluster-30840.5153	1638.28	264.446	2.6321	7.55e-28	5.07e-25	1447	probable calcium-binding protein CML18 [Physcomitrella patens]
Cluster-30840.27714	2878.97	464.023	2.6321	2.57e-21	1.06e-18	8976	hypothetical protein PHYPA_011552 [Physcomitrella patens]
Cluster-32847.0	517.281	83.6724	2.6219	9.63e-12	1.21e-09	2067	probable peroxygenase 3 [Physcomitrella patens]
Cluster-30840.1594	100.542	16.2442	2.6159	0.00030389	0.0050404	1823	hypothetical protein PHYPA_000294 [Physcomitrella patens]
Cluster-30840.22111	44.4282	7.24729	2.5963	8.59e-05	0.0017422	612	copper-transporting ATPase HMA5-like [Physcomitrella patens]
Cluster-30840.19047	3203.59	530.114	2.5955	1.1e-17	3.12e-15	2361	uncharacterized protein LOC112284437 [Physcomitrella patens]
Cluster-30840.25514	40.1643	6.50912	2.5944	0.00083541	0.011684	866	receptor-like cytosolic serine..threonine-protein kinase RBK2 isoform X5 [Physcomitrella patens]
Cluster-30840.15680	458.164	75.8979	2.5908	4.54e-10	4.01e-08	574	ribulose bisphosphate carboxylase small chain clone 512-like [Physcomitrella patens]
Cluster-26120.0	29.629	4.91044	2.5798	0.00092583	0.012715	1361	--
Cluster-30840.21561	4085.55	685.046	2.5763	2.99e-18	9.01e-16	2747	uncharacterized protein LOC112285493 [Physcomitrella patens]
Cluster-28304.0	84.4533	14.043	2.5714	0.00035845	0.0057826	1286	polygalacturonase [Saprolegnia diclina VS20]
Cluster-30840.3397	99.1796	16.9712	2.5517	6.31e-05	0.001345	2004	uncharacterized protein LOC112292302 [Physcomitrella patens]
Cluster-30840.2360	51.3126	8.61523	2.5514	3.9e-06	0.00012154	1102	--
Cluster-29752.0	20.5673	3.49331	2.5486	0.0047307	0.047794	1880	similar to S. cerevisiae PTR2 gene, GenBank Accession Number L11994 [Arabidopsis thaliana]
Cluster-30840.28847	26.3116	4.41168	2.5422	0.0016878	0.020738	338	--
Cluster-30840.12474	1560	267.951	2.5414	2.33e-15	4.87e-13	2570	uncharacterized protein LOC112185099 [Rosa chinensis]
Cluster-30840.28102	31.7423	5.52428	2.5388	0.0012459	0.016175	647	--
Cluster-23932.0	128.849	22.222	2.5378	3.42e-08	1.94e-06	3316	hypothetical protein PHYPA_027673 [Physcomitrella patens]
Cluster-30840.27058	229.376	39.839	2.5374	1.77e-10	1.73e-08	2067	dihydroceramide fatty acyl 2-hydroxylase FAH1-like [Physcomitrella patens]
Cluster-30840.1425	35.6292	6.06824	2.534	0.00017864	0.0032372	837	--
Cluster-30840.28844	50.4746	8.69435	2.5323	0.0022883	0.026617	1579	heat shock 70 kDa protein-like [Quercus suber]
Cluster-30840.6436	106.507	18.5878	2.521	1.96e-07	9.07e-06	2140	--
Cluster-33063.0	96.1175	16.856	2.5074	0.00177	0.021559	2643	--
Cluster-15575.2	29.5368	5.14652	2.5056	0.00093949	0.012856	1708	--
Cluster-30840.24486	93.9449	16.622	2.502	0.0013589	0.01737	1308	--
Cluster-31709.0	56.9712	9.9865	2.5012	2.27e-06	7.58e-05	1248	--
Cluster-30840.28043	46.2368	8.1956	2.5003	0.00010728	0.0021052	2084	--
Cluster-25050.0	143.334	25.3395	2.4962	1.33e-06	4.75e-05	1491	hypothetical protein SELMODRAFT_408502 [Selaginella moellendorffii]
Cluster-30840.713	180.674	32.0437	2.4955	8.92e-11	9.36e-09	506	--
Cluster-30840.364	1126.26	199.995	2.4919	3.11e-18	9.34e-16	3172	LRR receptor-like serine..threonine-protein kinase FEI 1 [Physcomitrella patens]
Cluster-30840.23712	5710.54	1024.15	2.479	2.93e-19	1.01e-16	4260	ABC transporter A family member 2-like [Physcomitrella patens]
Cluster-30840.12777	151.686	27.02	2.4779	1.28e-08	8.11e-07	315	--
Cluster-30840.1743	217.117	38.9092	2.4749	3.11e-06	9.94e-05	3178	--
Cluster-30840.8087	4463.6	802.858	2.4746	6.95e-20	2.51e-17	3609	RNA polymerase sigma factor sigE, chloroplastic..mitochondrial-like isoform X1 [Physcomitrella patens]
Cluster-30840.14569	8885.35	1599.57	2.4737	6.76e-18	1.96e-15	1362	uncharacterized protein LOC112285493 [Physcomitrella patens]
Cluster-33263.0	92.918	16.8268	2.4673	0.00083016	0.011623	3174	transcriptional activator protein acu-15-like [Quercus suber]
Cluster-30840.437	361.256	65.5516	2.4587	1.95e-17	5.34e-15	1649	--
Cluster-17746.0	36.3793	6.65414	2.4579	0.00087467	0.012134	1762	trichothecene efflux pump TRI12-like [Quercus suber]
Cluster-27519.0	21.8249	4.02	2.4518	0.004007	0.041868	1179	--
Cluster-30840.16647	30286.5	5539.82	2.4507	1.85e-15	3.96e-13	3306	cytochrome P450 704B1-like [Physcomitrella patens]
Cluster-30840.12487	94.6795	17.2012	2.4506	6.4e-06	0.00018702	1031	--
Cluster-30840.9323	56.1368	10.188	2.4496	2.02e-05	0.00050522	560	--
Cluster-30840.1574	297.959	54.7319	2.4382	5.35e-14	9.59e-12	2420	--
Cluster-30840.2026	349.689	64.3367	2.4378	2.08e-16	5.06e-14	2546	--
Cluster-30840.24653	191.728	35.4658	2.4347	0.00055301	0.0084103	4084	transcriptional activator protein acu-15 [Quercus suber]
Cluster-30840.423	139.966	26.2288	2.4118	7.07e-13	1.11e-10	2144	--
Cluster-30840.1536	147.669	28.069	2.4102	1.07e-07	5.32e-06	1299	--
Cluster-30840.886	943.832	177.267	2.4098	1.7e-10	1.68e-08	3915	F-box..kelch-repeat protein At5g15710-like isoform X2 [Physcomitrella patens]
Cluster-30840.21482	20.7795	3.86239	2.4035	0.0044257	0.045319	1112	--
Cluster-30840.1622	67.2143	12.7749	2.3998	0.00026831	0.0045445	1320	--
Cluster-30840.9981	22.7191	4.36449	2.3936	0.0048994	0.049136	1069	uncharacterized protein LOC112291053 [Physcomitrella patens]
Cluster-30840.7067	186.963	35.6395	2.3926	2.99e-07	1.3e-05	771	--
Cluster-22768.0	117.201	22.24	2.3835	1.93e-05	0.00048539	1620	GDSL esterase..lipase At1g09390-like isoform X2 [Physcomitrella patens]
Cluster-30840.2628	485.119	92.8071	2.3794	1.63e-16	4.06e-14	3179	--
Cluster-30840.21694	69.9482	13.4206	2.3762	0.00080252	0.011328	578	--
Cluster-30840.15846	153.222	29.6023	2.3667	5.33e-07	2.14e-05	1450	putative kinase-like protein TMKL1 [Physcomitrella patens]
Cluster-30840.17366	13457.9	2610.02	2.3661	2.28e-08	1.36e-06	2750	uncharacterized protein LOC112279820 [Physcomitrella patens]
Cluster-30840.4332	286.69	55.5632	2.3659	1.67e-10	1.65e-08	463	G-type lectin-domain containing receptor kinase 7 [Pohlia nutans]
Cluster-30840.2817	794.08	153.794	2.3639	1.4e-08	8.77e-07	3971	uncharacterized protein LOC112289695 isoform X1 [Physcomitrella patens]
Cluster-30840.2630	1010.6	196.332	2.363	2.19e-12	3.18e-10	1721	uncharacterized protein LOC112274398 [Physcomitrella patens]
Cluster-30840.2706	2896.76	568.368	2.3486	2.08e-31	1.92e-28	2659	--
Cluster-30840.15975	1146.95	225.176	2.3456	9.42e-14	1.62e-11	1648	chalcone synthase [Pohlia nutans]
Cluster-30840.1788	36.8581	7.3085	2.3437	0.00012432	0.0023786	1486	hypothetical protein PHYPA_007994 [Physcomitrella patens]
Cluster-30840.9480	98.997	19.5434	2.3392	1.92e-07	8.91e-06	444	--
Cluster-30840.2739	1748.6	348.676	2.3241	4.99e-12	6.7e-10	2968	hypothetical protein PHYPA_027450 [Physcomitrella patens]
Cluster-29603.0	64.2421	12.8228	2.3226	0.0022083	0.025852	2148	uncharacterized protein LOC111983438 [Quercus suber]
Cluster-31920.0	19.9361	3.9954	2.3203	0.0030873	0.033854	1754	hypothetical protein PHYPA_002906 [Physcomitrella patens]
Cluster-30840.14090	7714.64	1549.49	2.3156	0.00056311	0.008533	1139	uncharacterized protein LOC112281944 [Physcomitrella patens]
Cluster-30840.15976	34944.5	7042.11	2.3109	3.74e-18	1.1e-15	2526	chlorophyll a-b binding protein L1818, chloroplastic-like [Physcomitrella patens]
Cluster-30840.1697	102.036	20.6366	2.3056	0.0048392	0.048648	2344	uncharacterized protein LOC111983496 [Quercus suber]
Cluster-30840.24356	51.3403	10.3176	2.3039	0.00072194	0.0104	669	--
Cluster-30840.13505	885.964	179.414	2.3031	5.97e-16	1.34e-13	2264	senescence-associated protein AAF, chlorolplastic-like [Physcomitrella patens]
Cluster-30840.19732	918.093	185.957	2.3027	1.56e-09	1.22e-07	2911	2-oxoglutarate-dependent dioxygenase ANS [Physcomitrium patens]
Cluster-30840.3606	103.167	20.6679	2.3016	5.22e-07	2.11e-05	818	--
Cluster-30840.13506	1039.2	211.229	2.2963	2.32e-15	4.87e-13	1223	senescence-associated protein AAF, chlorolplastic-like isoform X1 [Physcomitrella patens]
Cluster-30840.16559	5983.84	1221.73	2.2921	6.72e-18	1.95e-15	3812	transcription factor MYB53-like [Physcomitrella patens]
Cluster-11183.0	125.054	25.7406	2.2793	0.0039602	0.041507	1374	--
Cluster-30840.27569	1663.49	342.484	2.2781	1.01e-13	1.73e-11	1579	--
Cluster-30840.7414	32.3093	6.68208	2.2767	0.0025038	0.028702	907	signal peptide peptidase 1-like isoform X2 [Physcomitrella patens]
Cluster-16385.0	198.077	41.0347	2.2754	0.0002607	0.0044357	1593	probable pectinesterase 53 [Physcomitrella patens]
Cluster-22726.0	36.9132	7.5359	2.2746	0.00091164	0.012554	1136	--
Cluster-19051.0	177.169	36.7352	2.2703	0.0026752	0.030259	2425	predicted protein [Hordeum vulgare subsp. vulgare]
Cluster-33402.0	42.7932	8.94579	2.2692	0.001503	0.018858	1060	--
Cluster-30840.2722	3929.63	815.081	2.269	2.93e-17	7.94e-15	4380	uncharacterized protein LOC112274274 [Physcomitrella patens]
Cluster-28482.0	38.0394	7.85246	2.264	0.0018194	0.022021	1538	vanillin dehydrogenase [Quercus suber]
Cluster-30840.10397	543.331	112.915	2.2625	6.04e-24	3.17e-21	2926	--
Cluster-30840.4633	1082.79	225.51	2.2611	3.27e-19	1.12e-16	3130	(6-4) DNA photolyase [Selaginella moellendorffii]
Cluster-30840.12079	84.6805	17.8044	2.2592	2.75e-05	0.0006616	472	--
Cluster-30840.3539	183.167	38.2826	2.2592	0.00013735	0.0025881	723	uncharacterized protein LOC112026006 [Quercus suber]
Cluster-11179.0	113.743	23.8587	2.2556	0.0013226	0.016997	2338	AP-1-like transcription factor napA [Quercus suber]
Cluster-30840.25209	115.399	23.983	2.2545	2.75e-07	1.21e-05	485	--
Cluster-30840.7852	2780.96	583.991	2.2523	7.29e-22	3.12e-19	3254	uncharacterized protein LOC112276573 [Physcomitrella patens]
Cluster-30840.25388	5892.82	1237.64	2.251	6.53e-35	7.56e-32	1856	stress enhanced protein 2, chloroplastic-like [Physcomitrella patens]
Cluster-30840.29031	42.3615	8.97039	2.2503	0.00099072	0.013428	1352	--
Cluster-30840.2828	131.054	27.4363	2.2443	1.5e-05	0.00038802	1442	--
Cluster-30840.1479	193.678	40.6135	2.2435	1.99e-06	6.75e-05	1713	--
Cluster-20510.0	69.5638	14.5837	2.2429	4.4e-05	0.00098892	2253	AP2..ERF and B3 domain-containing protein Os05g0549800-like [Physcomitrella patens]
Cluster-30840.5607	311.209	65.6494	2.2424	2.01e-10	1.95e-08	7051	--
Cluster-30840.3145	325.407	69.072	2.2366	9.52e-05	0.0019058	1240	late embryogenesis abundant protein, group 3-like [Physcomitrella patens]
Cluster-12551.0	139.291	29.6516	2.2351	0.0025077	0.028741	1467	hypothetical protein CFP56_13312 [Quercus suber]
Cluster-30840.21714	63.7557	13.3993	2.232	0.00013626	0.0025704	733	--
Cluster-30840.23743	870.655	186.371	2.2214	8.54e-10	7.07e-08	703	--
Cluster-30840.17891	732.203	156.719	2.2205	1.48e-12	2.18e-10	2932	uncharacterized protein LOC112286909 [Physcomitrella patens]
Cluster-30840.1513	148.512	31.7111	2.218	2.06e-11	2.45e-09	3456	heat shock 70 kDa protein 12A-like [Physcomitrella patens]
Cluster-30840.12727	403.803	86.8785	2.2106	4.69e-06	0.0001426	340	NADP-dependent malic enzyme [Cucurbita maxima]
Cluster-33882.0	48.0251	10.3156	2.2018	0.0014965	0.01879	1396	hypothetical protein MARPO_0041s0095 [Marchantia polymorpha]
Cluster-12021.1	36.0712	7.80192	2.1974	0.00026726	0.0045325	510	--
Cluster-28759.1	32.2661	6.98661	2.1939	0.0010326	0.013905	1187	--
Cluster-30840.28843	58.0234	12.6565	2.1869	9.53e-05	0.0019069	522	--
Cluster-30840.18216	612.044	134.373	2.1845	7.02e-05	0.0014695	4862	phospho-2-dehydro-3-deoxyheptonate aldolase 2, chloroplastic-like [Physcomitrella patens]
Cluster-30840.21692	119.228	26.1516	2.1824	7.22e-09	4.83e-07	497	--
Cluster-30840.21439	2461.83	542.985	2.1793	3.04e-11	3.55e-09	6518	hypothetical protein MARPO_0083s0021 [Marchantia polymorpha]
Cluster-30840.12514	8721.14	1925.04	2.1793	7.76e-08	3.99e-06	1092	uncharacterized protein LOC112281944 [Physcomitrella patens]
Cluster-743.0	263.338	58.4599	2.1705	1.25e-07	6.11e-06	1704	2-oxoglutarate-dependent dioxygenase ANS [Physcomitrium patens]
Cluster-30840.12944	59.0204	12.9498	2.1684	4.54e-05	0.0010152	613	--
Cluster-30840.2157	44.3153	9.79094	2.1678	0.0032504	0.035359	2717	hypothetical protein CFP56_70251 [Quercus suber]
Cluster-30840.7334	54.7706	12.3081	2.1638	0.00021533	0.0037807	879	cytochrome P450 704B1-like [Physcomitrella patens]
Cluster-30840.14263	628.325	141.135	2.1524	1.87e-05	0.00047134	2168	hypothetical protein PHYPA_020897 [Physcomitrella patens]
Cluster-30840.1692	917.847	206.352	2.1504	1.17e-07	5.76e-06	2320	uncharacterized protein LOC112294939 [Physcomitrella patens]
Cluster-30840.27855	58.6236	13.0548	2.1467	2.46e-05	0.00060225	1465	uncharacterized protein LOC112278217 isoform X1 [Physcomitrella patens]
Cluster-30840.1170	75.3672	16.8667	2.1459	3.09e-06	9.9e-05	1125	--
Cluster-30840.9615	32.1145	7.33644	2.1395	0.00067458	0.0098775	519	--
Cluster-21583.1	124.929	28.2669	2.1325	0.0017793	0.021641	2570	uncharacterized protein LOC9646126 [Selaginella moellendorffii]
Cluster-30840.971	369.542	84.3328	2.1296	1.22e-05	0.00032649	2353	hypothetical protein MARPO_0041s0095 [Marchantia polymorpha]
Cluster-30840.9190	187.278	42.8641	2.1266	1.15e-07	5.71e-06	799	protein ABHD11-like [Physcomitrella patens]
Cluster-30840.26325	22.6292	5.17445	2.1202	0.0037848	0.040031	1163	--
Cluster-30840.27669	1963.83	452.184	2.1187	2.39e-32	2.4e-29	1676	uncharacterized protein LOC112290779 [Physcomitrella patens]
Cluster-30840.13855	2763.9	636.975	2.1167	1.96e-08	1.19e-06	2140	uncharacterized protein LOC112282837 [Physcomitrella patens]
Cluster-30840.17214	264.758	60.9684	2.115	3.71e-10	3.34e-08	1142	ribulose bisphosphate carboxylase small chain, chloroplastic-like [Physcomitrella patens]
Cluster-33343.1	70.9099	16.382	2.1144	7.04e-05	0.0014719	1940	--
Cluster-25530.0	52.6311	11.9789	2.1138	0.00084136	0.011745	390	--
Cluster-30840.28181	898.001	207.373	2.1119	2.13e-22	9.42e-20	3405	mitochondrial phosphate carrier protein 1, mitochondrial-like isoform X1 [Physcomitrella patens]
Cluster-30840.26335	6945.81	1607.66	2.1113	7.97e-22	3.39e-19	2747	dof zinc finger protein 3-like [Physcomitrella patens]
Cluster-27521.0	87.1119	20.3747	2.1104	0.00018481	0.0033274	1354	fatty acid hydroxylase vlmA-like [Quercus suber]
Cluster-30840.27891	196.55	45.753	2.1092	4.19e-06	0.00012949	1865	DMR6-LIKE OXYGENASE [Panicum virgatum]
Cluster-30840.13068	100.25	23.1397	2.107	7.47e-07	2.85e-05	1591	hypothetical protein F442_19413 [Phytophthora parasitica P10297]
Cluster-30840.6943	36.3202	8.45962	2.1021	0.0006756	0.0098888	440	--
Cluster-15064.0	165.469	38.4444	2.0996	5.11e-09	3.58e-07	4882	calcium-transporting ATPase 8, plasma membrane-type-like [Physcomitrella patens]
Cluster-30840.6899	46.9839	10.9873	2.096	0.00024265	0.0041819	508	--
Cluster-30840.461	33.9743	7.98746	2.0957	0.0010988	0.014607	1905	uncharacterized protein LOC112273560 [Physcomitrella patens]
Cluster-30840.13671	3313.54	775.177	2.0953	5.61e-08	3e-06	638	hypothetical protein PHYPA_017413 [Physcomitrella patens]
Cluster-31308.0	78.0834	18.0684	2.0934	1.24e-05	0.00032981	1140	--
Cluster-30840.15977	31590.5	7419.47	2.0901	1.09e-10	1.12e-08	1994	chlorophyll a-b binding protein L1818, chloroplastic-like [Physcomitrella patens]
Cluster-9210.0	145.639	33.8976	2.0892	1.55e-05	0.00039988	2232	KH domain-containing protein HEN4-like [Physcomitrella patens]
Cluster-30840.1500	374.496	87.8467	2.0855	2.86e-05	0.0006838	1784	aldehyde dehydrogenase [Quercus suber]
Cluster-30840.27588	510.751	120.482	2.0853	1.14e-06	4.14e-05	1362	palmitoyl-acyl carrier protein thioesterase, chloroplastic-like [Physcomitrella patens]
Cluster-30840.1466	51.8536	12.2103	2.0844	0.00093581	0.012824	1525	oxysterol-binding protein homolog 4-like [Quercus suber]
Cluster-30840.4750	6710.74	1583.22	2.0834	1.15e-10	1.18e-08	3873	AP2-like ethylene-responsive transcription factor At1g79700 [Physcomitrella patens]
Cluster-30840.14047	3904.08	921.894	2.0826	3.54e-16	8.35e-14	3929	sodium..calcium exchanger NCL1-like [Physcomitrella patens]
Cluster-1107.0	62.4174	14.5943	2.0818	0.0026791	0.030274	1283	photosystem I chlorophyll a..b-binding protein 2, chloroplastic-like [Physcomitrella patens]
Cluster-30840.7881	32.691	7.77597	2.0781	0.0036367	0.038807	570	--
Cluster-30840.19328	51.6143	12.1664	2.0746	0.00016258	0.0029912	1145	--
Cluster-13212.0	90.3134	21.4479	2.0639	0.0010043	0.013586	3127	light-sensor Protein kinase-like [Physcomitrella patens]
Cluster-30840.21601	43.2448	10.2405	2.0587	0.0041414	0.042958	1987	--
Cluster-30840.14579	2952.02	710.066	2.0545	4.6e-10	4.06e-08	2570	E3 ubiquitin-protein ligase COP1-like [Physcomitrella patens]
Cluster-30840.24208	1128.1	271.563	2.0531	5.14e-09	3.6e-07	998	hypothetical protein PHYPA_028322 [Physcomitrella patens]
Cluster-30840.28095	379.111	91.3291	2.0511	0.0010328	0.013905	1120	--
Cluster-30840.13903	1144.79	277.675	2.0418	1.4e-10	1.41e-08	1608	--
Cluster-9070.0	132.352	32.1568	2.0392	9.07e-06	0.00025241	3331	F-box only protein 6-like isoform X1 [Physcomitrella patens]
Cluster-30840.10227	92.3563	22.4648	2.0377	2.33e-06	7.74e-05	586	G-type lectin-domain containing receptor kinase 4 [Pohlia nutans]
Cluster-30840.6320	668.124	162.351	2.0374	8.23e-17	2.13e-14	1919	uncharacterized protein LOC112293347 [Physcomitrella patens]
Cluster-30840.26475	535.743	131.143	2.0349	1.1e-20	4.25e-18	3169	hypothetical protein PHYPA_001459 [Physcomitrella patens]
Cluster-30840.4738	1461.24	357.017	2.0326	3.79e-14	6.97e-12	1976	uncharacterized protein LOC112291516 [Physcomitrella patens]
Cluster-30840.26444	3063.4	748.555	2.0325	1.97e-11	2.36e-09	3963	hypothetical protein PHYPA_024123 [Physcomitrella patens]
Cluster-30840.16944	749.023	182.744	2.032	2.09e-08	1.26e-06	1578	chalcone synthase-like [Physcomitrella patens]
Cluster-30840.18274	226.216	55.4141	2.0248	6.76e-07	2.63e-05	495	hypothetical protein PHYPA_007712 [Physcomitrella patens]
Cluster-30840.2108	103.027	25.2478	2.0227	3.33e-07	1.43e-05	851	--
Cluster-30840.102	59.4501	14.5591	2.0226	0.0011528	0.015181	1182	--
Cluster-30840.17423	129.398	31.7729	2.0154	8.27e-06	0.00023234	443	--
Cluster-30840.27594	30.8465	7.67091	2.0145	0.003528	0.037858	413	--
Cluster-30840.27604	2469.61	611.533	2.0136	2.11e-15	4.47e-13	3026	protein ECERIFERUM 3-like [Physcomitrella patens]
Cluster-30840.27592	2178.95	541.239	2.0093	5.27e-10	4.57e-08	2258	palmitoyl-acyl carrier protein thioesterase, chloroplastic-like [Physcomitrella patens]
Cluster-30840.17599	120.188	29.6668	2.0067	0.0022013	0.025792	542	--
Cluster-30840.13644	31.5098	7.75272	2.0046	0.0037437	0.039735	989	--
Cluster-30840.6925	38.8414	9.5336	2.0032	0.0014509	0.018299	1296	--
Cluster-26107.0	145.974	36.162	2.0017	0.00013024	0.0024741	2088	hypothetical protein PHYPA_023498 [Physcomitrella patens]
Cluster-21517.0	85.2547	21.597	1.9981	0.00046866	0.0072975	1828	high-affinity glucose transporter ght2-like [Quercus suber]
Cluster-30840.24153	1069.34	267.741	1.996	1.06e-13	1.8e-11	1607	uncharacterized protein LOC112289419 [Physcomitrella patens]
Cluster-26107.1	53.2721	13.2351	1.9918	0.00034059	0.0055357	2059	hypothetical protein PHYPA_007994 [Physcomitrella patens]
Cluster-30840.7065	514.037	129.875	1.9851	5.02e-10	4.38e-08	925	palmitoyl-acyl carrier protein thioesterase, chloroplastic-like [Physcomitrella patens]
Cluster-30840.27723	1937.01	491.306	1.9783	2.2e-24	1.19e-21	3285	inter alpha-trypsin inhibitor, heavy chain 4-like [Physcomitrella patens]
Cluster-30840.28755	1177.02	299.068	1.9752	5.6e-24	2.98e-21	3317	ABC transporter I family member 21-like isoform X1 [Physcomitrella patens]
Cluster-18344.0	153.989	39.2424	1.9751	2.87e-08	1.66e-06	1563	uncharacterized protein LOC112290752 [Physcomitrella patens]
Cluster-30840.15838	31707.7	8082.62	1.9719	1.5e-10	1.5e-08	4291	fatty acyl-CoA reductase 2-like [Physcomitrella patens]
Cluster-30840.875	255.012	65.3329	1.968	5.02e-13	8.01e-11	2710	metalloendoproteinase 1-MMP-like [Physcomitrella patens]
Cluster-30840.4572	1347.71	343.968	1.968	1.24e-09	9.93e-08	8773	LOW QUALITY PROTEIN: glycine-rich domain-containing protein 2-like [Physcomitrella patens]
Cluster-30840.19177	1154.42	295.209	1.9671	4.64e-16	1.06e-13	877	uncharacterized protein LOC112276595 [Physcomitrella patens]
Cluster-30840.8106	73.1587	18.5126	1.9643	0.00013973	0.0026255	311	--
Cluster-30840.9179	64.9683	16.5202	1.9611	0.00049976	0.0077139	977	--
Cluster-30840.2082	464.566	119.427	1.961	2.88e-10	2.68e-08	1642	probable calcium-binding protein CML25 [Physcomitrella patens]
Cluster-30840.4318	1579.5	405.783	1.9603	1.39e-14	2.72e-12	3220	phosphoinositide phospholipase C 2-like [Physcomitrella patens]
Cluster-13624.0	190.474	49.0207	1.9603	0.0012839	0.016601	1523	glutamine synthetase-like [Quercus suber]
Cluster-30840.17190	2739.54	705.375	1.9576	6e-13	9.48e-11	2798	chalcone isomerase [Conocephalum conicum]
Cluster-30840.19826	1585.73	408.129	1.9567	7.12e-09	4.79e-07	4729	uncharacterized aarF domain-containing protein kinase At1g71810, chloroplastic-like isoform X1 [Physcomitrella patens]
Cluster-16875.0	122.712	31.6639	1.9567	0.0043376	0.044545	2109	sugar transporter STL1-like [Quercus suber]
Cluster-30840.22078	7001.45	1809.19	1.9518	1.69e-10	1.68e-08	4944	hypothetical protein GPECTOR_31g329 [Gonium pectorale]
Cluster-4506.0	55.8542	14.6769	1.9458	0.003134	0.034264	524	predicted protein [Hordeum vulgare subsp. vulgare]
Cluster-18937.0	40.1072	10.2664	1.9448	0.0026348	0.029902	1353	--
Cluster-30840.2291	437.708	113.821	1.9426	9.83e-08	4.96e-06	3095	protein JINGUBANG-like [Physcomitrella patens]
Cluster-30840.19647	1413.18	367.333	1.9424	1.82e-05	0.00046089	3539	hypothetical protein AXG93_1217s1410 [Marchantia polymorpha subsp. ruderalis]
Cluster-30840.2284	35.5424	9.16452	1.9389	0.0019769	0.023612	733	--
Cluster-30840.21680	2845.06	742.151	1.9385	7.39e-10	6.22e-08	5744	cryptochrome DASH, chloroplastic..mitochondrial-like isoform X1 [Physcomitrella patens]
Cluster-30840.11381	2378.83	621.012	1.9369	6.61e-09	4.48e-07	1950	late embryogenesis abundant protein ECP63-like isoform X1 [Physcomitrella patens]
Cluster-30840.18577	2332.89	611.27	1.9319	1.51e-09	1.19e-07	2255	uncharacterized protein LOC112283070 [Physcomitrella patens]
Cluster-30840.7713	42.008	10.9295	1.9314	0.00033185	0.0054159	607	--
Cluster-30840.9727	52.8478	13.8476	1.9239	0.00087912	0.012179	1089	uncharacterized protein LOC112293419 isoform X1 [Physcomitrella patens]
Cluster-21969.0	103.213	27.3009	1.9237	0.00058683	0.0088247	416	--
Cluster-32585.0	35.0072	9.16985	1.9232	0.0014593	0.018395	1844	heat shock 70 kDa protein 12A-like [Physcomitrella patens]
Cluster-9022.0	116.141	30.9624	1.9208	3.77e-05	0.00086383	1847	ethylene-responsive transcription factor ERF014-like [Physcomitrella patens]
Cluster-30840.1010	49.5985	12.9498	1.9199	0.00059025	0.0088661	2251	uncharacterized protein LOC112273845 [Physcomitrella patens]
Cluster-22539.0	728.022	192.102	1.9192	2.61e-09	1.96e-07	1633	--
Cluster-30840.27136	90.8671	24.1552	1.913	0.0039348	0.041312	1121	gamma-tubulin complex component 3-like [Physcomitrella patens]
Cluster-30840.804	367.458	97.8	1.9099	1.99e-12	2.9e-10	1271	uncharacterized protein LOC112294081 isoform X1 [Physcomitrella patens]
Cluster-30840.27067	406.621	107.971	1.9083	4.78e-08	2.61e-06	2830	uncharacterized protein LOC112292006 isoform X2 [Physcomitrella patens]
Cluster-30840.8837	1112.09	296.883	1.9038	6.54e-11	7.07e-09	1564	probable calcium-binding protein CML25 [Physcomitrella patens]
Cluster-30840.2548	54.8943	14.7779	1.9028	0.0017598	0.021458	2178	--
Cluster-30840.13670	18007.7	4823.58	1.9003	2.06e-11	2.45e-09	5288	--
Cluster-30840.25465	45.7328	12.2536	1.8997	0.00058936	0.0088548	818	--
Cluster-30840.19061	118.902	31.6027	1.8996	2.82e-07	1.23e-05	565	--
Cluster-30840.19901	349.914	93.4009	1.8982	1.04e-07	5.22e-06	1184	hypothetical protein AXG93_2396s1020 [Marchantia polymorpha subsp. ruderalis]
Cluster-30840.26901	208.194	55.7553	1.8944	4.05e-07	1.7e-05	1243	--
Cluster-18805.0	50.1589	13.541	1.8936	0.0003845	0.0061336	1183	PREDICTED: carbonyl reductase [NADPH] 1-like [Camelina sativa]
Cluster-30840.6141	49.4883	13.277	1.892	0.00083585	0.011685	427	--
Cluster-30840.1049	238.581	64.354	1.8912	1.78e-05	0.00045283	1768	dehydration-responsive element-binding protein 1G-like [Physcomitrella patens]
Cluster-30840.1601	71.4588	19.2388	1.8909	8.65e-06	0.00024171	2704	hypothetical protein PHYPA_017306 [Physcomitrella patens]
Cluster-30840.11099	50.7893	13.7724	1.8908	0.00028821	0.0048268	649	hypothetical protein PHYPA_002475 [Physcomitrella patens]
Cluster-30840.420	107.455	28.9705	1.8867	1.69e-06	5.88e-05	450	uncharacterized protein LOC112278960 isoform X1 [Physcomitrella patens]
Cluster-30840.6317	194.135	52.234	1.8857	4e-07	1.68e-05	1375	--
Cluster-30840.29426	62.0983	16.9246	1.8842	6.86e-05	0.0014431	626	--
Cluster-30840.29523	57.6138	15.8154	1.884	0.004876	0.048945	1772	sugar transporter STL1-like [Quercus suber]
Cluster-30840.9424	380.032	102.937	1.8788	3.21e-07	1.38e-05	1084	--
Cluster-30840.1092	309.587	84.0276	1.8785	1.16e-12	1.75e-10	1782	probable calcium-binding protein CML25 [Physcomitrella patens]
Cluster-16294.0	247.245	67.2203	1.8772	7.37e-08	3.81e-06	3589	flocculation protein FLO11-like [Physcomitrella patens]
Cluster-30840.1790	498.466	135.692	1.8729	2.7e-07	1.19e-05	1993	UDP-rhamnose..UDP-galactose transporter 1-like [Physcomitrella patens]
Cluster-30840.22329	310.207	84.4192	1.8709	8.17e-10	6.79e-08	1817	threonine--tRNA ligase, mitochondrial 1-like isoform X1 [Physcomitrella patens]
Cluster-30840.7064	665.657	182.44	1.8672	1.25e-09	9.98e-08	957	palmitoyl-acyl carrier protein thioesterase, chloroplastic-like [Physcomitrella patens]
Cluster-30840.7277	189.332	52.0751	1.8646	0.00072891	0.010489	693	--
Cluster-30840.19060	1567.05	430.805	1.863	5.47e-20	2.02e-17	1085	probable LIM domain-containing serine..threonine-protein kinase DDB_G0286997 [Physcomitrella patens]
Cluster-30840.2337	123.99	34.1411	1.8618	1.01e-07	5.09e-06	3862	--
Cluster-16194.0	161.905	44.206	1.8617	9.44e-06	0.00026111	2333	DNA repair endonuclease UVH1-like [Physcomitrella patens]
Cluster-14369.0	131.416	36.039	1.8567	9.72e-05	0.0019367	2199	hypothetical protein PHYPA_025637 [Physcomitrella patens]
Cluster-30840.1460	516.892	142.513	1.8552	0.00020917	0.0036899	2851	light-sensor Protein kinase-like [Physcomitrella patens]
Cluster-30840.1541	54.9153	15.1051	1.8548	0.00015462	0.0028644	460	--
Cluster-19542.0	118.527	32.8915	1.8517	0.00010747	0.0021077	589	--
Cluster-30840.12688	1946.11	539.098	1.8511	4.12e-10	3.68e-08	3235	protochlorophyllide-dependent translocon component 52, chloroplastic-like [Physcomitrella patens]
Cluster-30840.5608	38.624	10.7233	1.8487	0.0014558	0.018354	1261	--
Cluster-30840.28614	226.168	62.4179	1.8484	5.88e-05	0.0012696	881	--
Cluster-30840.14920	40.8587	11.3252	1.8479	0.0017138	0.02098	633	--
Cluster-30840.19058	269.159	74.4959	1.8472	2.23e-08	1.33e-06	879	--
Cluster-30840.5793	9172.53	2550.07	1.8467	6.03e-09	4.15e-07	2773	photosystem II 22 kDa protein, chloroplastic-like [Physcomitrella patens]
Cluster-30840.5317	1782.95	495.845	1.8451	2.07e-14	3.91e-12	1990	probable pyridoxal 5'-phosphate synthase subunit PDX2 isoform X1 [Physcomitrella patens]
Cluster-30840.7307	113.72	31.7044	1.8357	5.88e-06	0.00017339	1009	PREDICTED: probable copper-transporting ATPase HMA5 [Pyrus x bretschneideri]
Cluster-33812.0	481.566	134.85	1.8346	1.44e-07	6.93e-06	6860	PREDICTED: uncharacterized protein LOC103947158 [Pyrus x bretschneideri]
Cluster-30840.11796	3755.5	1053.89	1.8326	7.4e-11	7.87e-09	1736	--
Cluster-30840.12893	509.789	143.06	1.8324	0.00014579	0.0027196	2118	protein RETICULATA-RELATED 5, chloroplastic-like [Physcomitrella patens]
Cluster-30840.28234	1321.14	371.43	1.8301	1.37e-10	1.39e-08	1446	ABC transporter F family member 5-like [Physcomitrella patens]
Cluster-30840.5786	2127.47	598.141	1.8291	1.49e-14	2.87e-12	2638	uncharacterized protein LOC112291516 [Physcomitrella patens]
Cluster-30840.16084	1356.04	381.261	1.829	6.87e-11	7.38e-09	4778	2-oxoglutarate-dependent dioxygenase ANS [Selaginella moellendorffii]
Cluster-30840.9951	419.558	118.051	1.8276	8.93e-09	5.85e-07	710	--
Cluster-26215.0	70.2083	19.6344	1.8271	0.0031423	0.034339	943	--
Cluster-26473.0	96.4931	27.2914	1.8263	0.0035895	0.038377	1106	protein rds1 [Quercus suber]
Cluster-32730.0	64.2192	17.8862	1.8258	0.00054241	0.0082622	1474	probable LIM domain-containing serine..threonine-protein kinase DDB_G0286997 [Physcomitrella patens]
Cluster-30840.12038	47.6442	13.4751	1.8242	0.0017953	0.021793	688	--
Cluster-30840.865	45.4963	12.87	1.8229	0.0013199	0.016969	347	--
Cluster-26135.0	164.441	46.2443	1.822	9.45e-07	3.51e-05	5441	--
Cluster-30840.9589	55.7381	15.7614	1.8209	0.00026298	0.0044699	463	--
Cluster-20402.1	34.674	9.74374	1.8201	0.0023944	0.027618	970	hypothetical protein AXG93_2777s1000 [Marchantia polymorpha subsp. ruderalis]
Cluster-30840.2621	125.32	35.255	1.8181	3.17e-06	0.0001012	1156	--
Cluster-8746.0	115.326	32.4452	1.818	0.0024343	0.028024	2141	uncharacterized protein LOC112281454 [Physcomitrella patens]
Cluster-30840.12383	479.567	135.983	1.815	2.63e-07	1.17e-05	1078	--
Cluster-30840.2117	175.975	49.9975	1.814	0.00010061	0.001993	2935	uncharacterized protein LOC112291846 [Physcomitrella patens]
Cluster-30840.3444	174.317	49.5994	1.8131	3.93e-07	1.65e-05	1451	--
Cluster-30840.19258	36.7577	10.5152	1.8127	0.0025221	0.028872	475	--
Cluster-30840.15575	74.9516	21.14	1.8121	0.00036955	0.0059387	1273	--
Cluster-30840.7848	684.982	195.015	1.8102	5.42e-07	2.17e-05	3327	uncharacterized protein LOC112284835 [Physcomitrella patens]
Cluster-30840.13910	735.218	209.416	1.8088	4.67e-14	8.43e-12	1035	--
Cluster-30840.1964	750.938	214.243	1.8066	1.31e-08	8.29e-07	6065	PREDICTED: uncharacterized protein LOC105960756 [Erythranthe guttata]
Cluster-30840.6310	1759.57	503.764	1.8042	2.15e-06	7.21e-05	1805	ABC transporter F family member 5-like [Physcomitrella patens]
Cluster-30840.9052	156.38	44.6031	1.8039	0.00056279	0.0085299	3962	uncharacterized protein LOC112285199 [Physcomitrella patens]
Cluster-30840.24390	552.048	158.233	1.8009	3.13e-10	2.88e-08	1774	uncharacterized protein LOC112274000 [Physcomitrella patens]
Cluster-30840.8296	121.506	34.6943	1.8004	4.89e-06	0.00014766	849	plastidial pyruvate kinase 4, chloroplastic-like isoform X1 [Physcomitrella patens]
Cluster-30840.1689	2231.07	640.375	1.7999	1.74e-10	1.71e-08	2518	prostamide..prostaglandin F synthase-like [Physcomitrella patens]
Cluster-30840.11500	3174.05	911.971	1.7984	5.97e-11	6.52e-09	7801	hypothetical protein PHYPA_014847, partial [Physcomitrella patens]
Cluster-30840.2407	1271.77	366.744	1.7935	2.22e-07	1.01e-05	1031	hypothetical protein PHYPA_015597 [Physcomitrella patens]
Cluster-30840.15694	842.646	242.987	1.793	2.56e-09	1.92e-07	2817	hypothetical protein PHYPA_002906 [Physcomitrella patens]
Cluster-30840.12878	6060.11	1749.41	1.7923	7.85e-13	1.22e-10	2735	--
Cluster-25855.1	39.3945	11.246	1.7908	0.0018926	0.022768	742	--
Cluster-30840.25149	562.997	162.69	1.7887	3e-07	1.3e-05	719	protein ACTIVITY OF BC1 COMPLEX KINASE 3, chloroplastic-like [Physcomitrella patens]
Cluster-30840.8680	893.788	258.415	1.7875	3.31e-08	1.88e-06	4974	--
Cluster-30840.15648	2426.05	703.66	1.7853	1.12e-12	1.7e-10	3138	uncharacterized protein LOC112281352 isoform X1 [Physcomitrella patens]
Cluster-30840.12222	63.9991	18.5904	1.7829	0.0014454	0.018247	542	--
Cluster-30840.14423	1799.47	522.576	1.7826	1.37e-08	8.61e-07	3430	--
Cluster-30840.19912	4461.82	1297.23	1.7816	2.15e-08	1.29e-06	2967	--
Cluster-30840.23742	6296.38	1831.46	1.7812	8.59e-17	2.21e-14	4088	probable sodium..metabolite cotransporter BASS3, chloroplastic [Physcomitrella patens]
Cluster-30840.5779	930.256	270.565	1.7791	1.36e-16	3.44e-14	2950	hypothetical protein PHYPA_000147 [Physcomitrella patens]
Cluster-30840.7115	48.556	14.1728	1.7773	0.0015818	0.019688	1693	--
Cluster-30840.23893	11134.6	3250.36	1.7763	4.25e-10	3.79e-08	5394	probable glycerol-3-phosphate dehydrogenase [NAD..+..] 2, cytosolic [Physcomitrella patens]
Cluster-30840.8697	442.387	128.916	1.7763	5.24e-07	2.11e-05	1742	uncharacterized protein LOC112295484 isoform X1 [Physcomitrella patens]
Cluster-14716.0	32.3319	9.40593	1.775	0.0026161	0.029745	1257	--
Cluster-30840.2581	265.692	77.4312	1.7732	2.55e-05	0.00062074	2541	high-affinity nitrate transporter-activating protein 2.1-like [Physcomitrella patens]
Cluster-30840.8025	345.102	100.843	1.7687	5.95e-10	5.1e-08	667	--
Cluster-30840.18729	257.113	75.1523	1.7683	5.96e-05	0.0012848	2185	hypothetical protein MARPO_0014s0102 [Marchantia polymorpha]
Cluster-30840.9309	314.259	92.2798	1.7653	1.64e-10	1.63e-08	1472	--
Cluster-30840.1083	94.2543	27.6473	1.7645	1.3e-05	0.00034455	1768	B3 domain-containing protein REM16-like [Physcomitrella patens]
Cluster-30840.16608	679.909	201.399	1.756	0.00071265	0.010316	2846	jasmonate ZIM domain protein 3 [Calohypnum plumiforme]
Cluster-30840.21642	54.595	16.1059	1.7559	0.00085921	0.011959	604	--
Cluster-15924.0	162.378	47.8276	1.7551	1.88e-06	6.44e-05	1299	--
Cluster-30840.26210	36.0314	10.6655	1.7473	0.0020558	0.024369	882	pto-interacting protein 1-like [Physcomitrella patens]
Cluster-30840.1497	87.0548	25.6847	1.7472	0.0021159	0.024956	2038	--
Cluster-30840.22344	2173.02	647.447	1.7456	1.01e-10	1.05e-08	1030	--
Cluster-30840.6309	2845.74	848.752	1.7451	6.98e-08	3.64e-06	1666	ABC transporter F family member 5-like [Physcomitrella patens]
Cluster-30840.16096	1883.67	561.846	1.7447	1.45e-23	7.27e-21	4343	purple acid phosphatase 18-like isoform X1 [Physcomitrella patens]
Cluster-30840.7134	101.047	30.2846	1.7419	0.0029628	0.032767	741	--
Cluster-30840.17103	90.3197	26.8865	1.7403	0.00024743	0.0042527	938	--
Cluster-30840.3767	1268.5	379.49	1.7394	8.35e-07	3.16e-05	1967	uncharacterized protein LOC112286460 isoform X1 [Physcomitrella patens]
Cluster-30840.19661	193.008	57.4391	1.7394	7e-06	0.00020176	697	--
Cluster-30840.17572	3247.65	974.383	1.7361	9.71e-09	6.34e-07	1134	--
Cluster-30840.15072	16567.1	4984.86	1.7325	4.53e-09	3.22e-07	3912	uncharacterized protein LOC112351508 [Selaginella moellendorffii]
Cluster-30840.23894	67.519	20.2357	1.7324	0.0014552	0.01835	581	--
Cluster-30840.14053	164.667	49.5241	1.7323	2.1e-05	0.00052228	1095	--
Cluster-30840.19046	228.686	68.8252	1.7321	0.0010189	0.013758	3565	uncharacterized protein LOC112351508 [Selaginella moellendorffii]
Cluster-30840.13246	3528.47	1064.28	1.7284	1.9e-07	8.84e-06	6345	probable serine protease EDA2 isoform X2 [Physcomitrella patens]
Cluster-30840.10937	1439.94	434.371	1.728	2.65e-09	1.97e-07	2672	uncharacterized protein LOC112295828 [Physcomitrella patens]
Cluster-30840.11072	1414.2	426.464	1.728	5.31e-08	2.86e-06	1222	--
Cluster-10210.0	118.868	35.5628	1.7275	3.55e-05	0.0008219	3182	dual specificity protein kinase pyk3-like isoform X1 [Physcomitrella patens]
Cluster-30840.3822	199.284	60.3859	1.7273	2.33e-06	7.75e-05	1914	hypothetical protein PHYPA_006716 [Physcomitrella patens]
Cluster-30840.19071	625.063	188.861	1.7267	4.4e-12	5.95e-10	868	uncharacterized protein LOC112276595 [Physcomitrella patens]
Cluster-30840.14281	150.871	45.3492	1.7238	0.00013996	0.0026292	365	--
Cluster-30840.11382	1089.06	329.252	1.7236	3.02e-07	1.31e-05	7336	hypothetical protein MARPO_0171s0004 [Marchantia polymorpha]
Cluster-30840.21709	5872	1778.37	1.7231	9e-11	9.43e-09	4482	light-mediated development protein DET1-like [Physcomitrella patens]
Cluster-30840.10786	381.166	114.982	1.7228	2.38e-06	7.86e-05	2639	hypothetical protein GLYMA_14G089900 [Glycine max]
Cluster-30840.18108	1094.15	331.026	1.7222	5.52e-09	3.84e-07	1557	hypothetical protein SELMODRAFT_404703 [Selaginella moellendorffii]
Cluster-24759.0	63.2414	19.0379	1.7202	0.0011928	0.015621	1355	Histone H4 [Glycine soja]
Cluster-30840.11003	1803.79	547.622	1.7186	3.49e-10	3.16e-08	4411	--
Cluster-9328.0	493.382	149.962	1.7163	2.06e-07	9.46e-06	2745	type II CPD DNA photolyase [Pityrogramma austroamericana]
Cluster-30840.24711	61.6784	18.7613	1.7158	5.04e-05	0.0011094	765	--
Cluster-30840.11997	1158.11	352.314	1.7153	1.8e-07	8.43e-06	2971	--
Cluster-30840.3333	1844.29	562.985	1.7125	4.42e-11	4.98e-09	3461	choline transporter protein 1-like [Physcomitrella patens]
Cluster-30840.2851	77.3309	23.4862	1.7101	8.06e-05	0.0016522	1346	--
Cluster-30840.13535	4804.24	1468.22	1.7096	9.22e-09	6.03e-07	4249	hypothetical protein AMTR_s00051p00079490 [Amborella trichopoda]
Cluster-30840.11703	268.659	81.9461	1.7094	5.33e-09	3.72e-07	4062	TMV resistance protein N-like isoform X1 [Physcomitrella patens]
Cluster-30840.18607	203.11	62.0782	1.7084	4.57e-08	2.51e-06	1006	16.9 kDa class I heat shock protein 3-like [Physcomitrella patens]
Cluster-30840.8146	63.969	19.3592	1.7059	0.00081241	0.011446	829	protein phosphatase 2C and cyclic nucleotide-binding..kinase domain-containing protein-like [Physcomitrella patens]
Cluster-30840.27920	704.378	215.967	1.7045	0.00024094	0.0041595	6550	ethylene-responsive transcription factor WIN1-like isoform X1 [Physcomitrella patens]
Cluster-30840.7560	63.2084	19.2894	1.7043	8.31e-05	0.0016948	406	--
Cluster-30840.16058	59.9338	18.4906	1.7026	0.0029442	0.032612	1482	--
Cluster-21913.0	48.9247	14.8916	1.702	0.0013657	0.017444	1669	--
Cluster-30840.953	414.525	127.177	1.7009	2.65e-08	1.55e-06	2963	--
Cluster-30840.11009	545.548	167.4	1.7008	0.0001068	0.0020964	6006	pleiotropic drug resistance protein 1-like isoform X1 [Physcomitrella patens]
Cluster-30840.15638	2134.23	656.061	1.7007	3.38e-07	1.44e-05	4227	--
Cluster-30840.21332	5418.75	1669.66	1.698	1.73e-08	1.06e-06	4785	ABC transporter B family member 19-like [Physcomitrella patens]
Cluster-30840.10893	312.222	95.8502	1.6967	1.16e-07	5.72e-06	4345	--
Cluster-30840.5853	668.819	206.441	1.6956	6.04e-10	5.16e-08	3425	integrin-linked protein kinase 1-like isoform X2 [Physcomitrella patens]
Cluster-30840.1290	203.521	62.9134	1.6949	0.0027887	0.031274	651	--
Cluster-30840.7246	577.493	178.307	1.6944	2.23e-07	1.01e-05	1558	hypothetical protein PHYPA_027458 [Physcomitrella patens]
Cluster-30840.14666	79.2238	24.2962	1.6939	0.00022065	0.0038608	486	--
Cluster-30840.536	127.318	39.1884	1.6929	4.73e-05	0.0010498	3458	PREDICTED: callose synthase 11 [Cucumis sativus]
Cluster-33026.0	69.3953	21.4673	1.691	4.71e-05	0.0010473	3946	uncharacterized protein LOC112008817 [Quercus suber]
Cluster-30840.2329	44.5829	13.6654	1.691	0.0037605	0.039856	1274	--
Cluster-12231.0	70.8859	21.7698	1.6905	0.0011507	0.015163	1141	--
Cluster-30840.5604	4817.24	1495.16	1.6876	3.79e-08	2.13e-06	2998	--
Cluster-30840.5398	163.365	50.5495	1.6849	2.83e-05	0.00067876	860	--
Cluster-30840.8599	1357.53	421.894	1.6845	2.13e-09	1.62e-07	7059	hypothetical protein VITISV_032667 [Vitis vinifera]
Cluster-13215.0	40.7453	12.5548	1.6844	0.0018164	0.021996	1008	--
Cluster-30840.1556	742.35	230.6	1.6832	6.53e-07	2.55e-05	4390	--
Cluster-30840.7919	1930.27	600.612	1.6829	4.03e-08	2.24e-06	8346	hypothetical protein PHYPA_023528 [Physcomitrella patens]
Cluster-30840.9519	127.637	39.6281	1.6828	3.54e-07	1.5e-05	1690	NAD..P..H-quinone oxidoreductase subunit T, chloroplastic-like [Physcomitrella patens]
Cluster-30840.3659	89.2979	27.9491	1.6815	0.0041593	0.043116	2351	--
Cluster-30840.15900	35593.3	11099	1.6811	4.94e-05	0.0010911	1376	uncharacterized protein LOC112272658 [Physcomitrella patens]
Cluster-30840.21895	45.8659	14.4368	1.6807	0.0011307	0.014942	2160	hypothetical protein PHYPA_009250 [Physcomitrella patens]
Cluster-30840.28363	843.25	263.258	1.6775	2.45e-09	1.85e-07	1986	auxin-responsive protein SAUR32-like [Physcomitrella patens]
Cluster-30840.4369	954.952	298.28	1.6765	5.99e-06	0.0001764	2696	hypersensitive-induced response protein 4-like [Physcomitrella patens]
Cluster-30840.19423	119.743	37.2898	1.6725	5.48e-05	0.0011965	1086	--
Cluster-30840.3761	812.799	254.803	1.6711	2.51e-12	3.61e-10	2138	uncharacterized protein LOC112273963 isoform X2 [Physcomitrella patens]
Cluster-30840.22771	251.161	78.9289	1.6703	2.74e-05	0.00065966	375	--
Cluster-30840.25147	2786.93	876.011	1.669	3.97e-14	7.27e-12	2933	protein ACTIVITY OF BC1 COMPLEX KINASE 3, chloroplastic-like [Physcomitrella patens]
Cluster-30840.28955	319.367	100.594	1.6683	1.48e-11	1.8e-09	3240	DCC family protein At1g52590, chloroplastic-like [Physcomitrella patens]
Cluster-30840.15302	565.009	177.971	1.6663	1.17e-05	0.00031301	360	--
Cluster-30840.21659	135.514	42.5487	1.6649	1.53e-05	0.00039516	830	--
Cluster-31586.0	55.5184	17.416	1.6632	0.0006018	0.0089994	1262	trafficking protein particle complex II-specific subunit 130 homolog [Physcomitrella patens]
Cluster-30840.2780	2058.46	650.549	1.6619	2.09e-11	2.47e-09	4262	uncharacterized protein LOC112291683 [Physcomitrella patens]
Cluster-30840.2206	121.077	38.1312	1.6594	7.96e-05	0.0016345	1496	--
Cluster-30840.1377	1092.16	345.347	1.659	9.62e-11	1e-08	4208	hypothetical protein PHYPA_005551 [Physcomitrella patens]
Cluster-11579.1	383.345	121.005	1.6585	2.14e-07	9.75e-06	1570	uncharacterized protein LOC112276595 [Physcomitrella patens]
Cluster-29250.0	154.251	48.6549	1.6575	0.00018781	0.0033733	2920	putative mitochondrial carnitine O-acetyltransferase [Quercus suber]
Cluster-30840.19550	2108.76	668.908	1.6556	3.78e-07	1.6e-05	5959	hypothetical protein PHYPA_027450 [Physcomitrella patens]
Cluster-30840.14855	4220.58	1339.92	1.6546	5.65e-12	7.46e-10	5862	Os07g0434200, partial [Oryza sativa Japonica Group]
Cluster-17927.0	119.059	37.8797	1.6532	3.96e-05	0.00090284	2434	--
Cluster-30840.21397	478.847	151.798	1.6525	2.49e-08	1.46e-06	2386	unnamed protein product [Albugo candida]
Cluster-14556.0	133.263	42.3819	1.6522	5.82e-06	0.0001719	2228	phosphatidate phosphatase pah2 [Nicotiana attenuata]
Cluster-30840.23548	280.161	89.0383	1.6484	5.83e-05	0.0012602	866	--
Cluster-17681.0	101.921	32.2025	1.648	0.00045124	0.0070508	1287	uncharacterized protein LOC112292302 [Physcomitrella patens]
Cluster-30840.7188	2761.02	880.912	1.6477	3.98e-11	4.53e-09	2652	GATA transcription factor 1 [Physcomitrella patens]
Cluster-30840.21183	1026.91	328.692	1.6425	6.86e-07	2.66e-05	3839	ultraviolet-B receptor UVR8-like isoform X2 [Pistacia vera]
Cluster-30840.25246	39.9682	12.7503	1.6419	0.003154	0.034433	1223	--
Cluster-30840.2825	931.048	297.968	1.6412	3.81e-07	1.61e-05	3100	F-box..kelch-repeat protein At3g61590-like [Physcomitrella patens]
Cluster-30840.10084	683.555	219.113	1.64	4.57e-06	0.00013943	1018	--
Cluster-18050.0	47.8861	15.4636	1.6378	0.001723	0.021078	1114	--
Cluster-30840.13533	74.7018	23.9112	1.6352	7.52e-05	0.0015562	625	--
Cluster-30840.25361	64.8088	20.8654	1.6346	0.00016473	0.0030234	602	--
Cluster-30840.6492	973.335	313.485	1.6338	8.92e-12	1.13e-09	2923	shikimate O-hydroxycinnamoyltransferase-like [Physcomitrella patens]
Cluster-30840.27915	722.51	232.29	1.6336	5.39e-11	6e-09	2342	--
Cluster-30840.28057	185.604	59.7153	1.6297	7.26e-05	0.0015113	1019	--
Cluster-30840.24803	2226.46	719.718	1.6289	3.39e-08	1.92e-06	3731	latent-transforming growth factor beta-binding protein 2-like [Physcomitrella patens]
Cluster-30840.22437	330.847	106.696	1.6289	6.16e-07	2.43e-05	1353	--
Cluster-30840.11562	185.251	59.7574	1.6285	1.65e-08	1.02e-06	1035	fatty acid amide hydrolase-like isoform X3 [Physcomitrella patens]
Cluster-30840.5885	425.599	137.349	1.6278	2.15e-13	3.53e-11	1989	zinc finger protein 10-like [Physcomitrella patens]
Cluster-30840.27632	2982.97	964.911	1.6278	4.25e-09	3.06e-07	7496	ABC1 family protein YPL109C, mitochondrial-like [Physcomitrella patens]
Cluster-30840.17381	4074.04	1318.48	1.6269	1.13e-21	4.77e-19	3402	copper-transporting ATPase HMA5-like [Physcomitrella patens]
Cluster-30840.2688	1185.28	383.325	1.6269	3.53e-07	1.5e-05	6830	uncharacterized protein LOC112275662 [Physcomitrella patens]
Cluster-30840.4414	1964.26	635.925	1.6261	9.49e-10	7.77e-08	2054	uncharacterized protein LOC112282086 [Physcomitrella patens]
Cluster-30840.15573	7819.87	2533.39	1.6259	6.23e-08	3.29e-06	3702	heptahelical transmembrane protein 4-like isoform X3 [Physcomitrella patens]
Cluster-30840.14747	345	111.971	1.6247	1.97e-13	3.26e-11	736	ribulose bisphosphate carboxylase small chain clone 512-like [Physcomitrella patens]
Cluster-30840.2232	407.753	132.154	1.6245	5.71e-05	0.0012376	3565	hypothetical protein MARPO_0083s0021 [Marchantia polymorpha]
Cluster-30840.18919	45.8898	14.8777	1.6242	0.00068577	0.0099991	644	--
Cluster-30840.21272	4786.3	1552.98	1.6234	1.14e-08	7.32e-07	3105	hypothetical protein SELMODRAFT_423938 [Selaginella moellendorffii]
Cluster-30840.1834	188.873	60.935	1.6229	2.62e-05	0.00063524	1636	--
Cluster-30840.6437	1890.66	613.929	1.6223	5.68e-14	1.01e-11	2701	--
Cluster-20402.0	109.294	35.35	1.6223	0.00019982	0.0035538	4092	hypothetical protein AXG93_2482s1140 [Marchantia polymorpha subsp. ruderalis]
Cluster-30840.29562	66.1171	21.4639	1.6202	0.00015151	0.0028154	1245	--
Cluster-30840.23547	95.601	30.903	1.6175	0.001856	0.022388	800	--
Cluster-30840.11150	707.317	230.29	1.6154	6.58e-09	4.47e-07	4037	acyl-coenzyme A thioesterase 9, mitochondrial-like [Physcomitrella patens]
Cluster-30840.2836	145.278	47.5137	1.6151	0.0042641	0.043926	851	--
Cluster-30840.22291	127.758	41.397	1.6144	0.00015289	0.0028362	535	probable LRR receptor-like serine..threonine-protein kinase At1g67720 isoform X1 [Physcomitrella patens]
Cluster-30840.2573	873.508	285.444	1.6134	8.54e-05	0.0017354	2191	myosin-6-like [Physcomitrella patens]
Cluster-30840.13909	214.246	70.025	1.61	4.93e-06	0.00014876	348	--
Cluster-30840.22448	46.2822	15.1962	1.6096	0.0023182	0.026879	1629	uncharacterized protein LOC112285615 [Physcomitrella patens]
Cluster-30840.25871	43.3373	14.0836	1.6095	0.003164	0.034531	1455	--
Cluster-30840.2364	290.725	95.3803	1.6089	4.65e-05	0.0010346	3395	uncharacterized protein LOC112277106 [Physcomitrella patens]
Cluster-30840.1757	175.815	57.6246	1.6075	0.0010242	0.013815	3519	leucine-rich repeat receptor-like protein kinase [Pohlia nutans]
Cluster-30840.14735	13029.9	4277.75	1.6068	2.09e-08	1.26e-06	1427	ATP-dependent zinc metalloprotease FTSH 2, chloroplastic-like [Physcomitrella patens]
Cluster-30840.18474	362.082	118.439	1.6058	3.25e-07	1.39e-05	4597	E3 ubiquitin-protein ligase COP1-like [Physcomitrella patens]
Cluster-30840.17948	1152.41	378.716	1.6032	2.9e-06	9.38e-05	2141	uncharacterized protein LOC112273845 [Physcomitrella patens]
Cluster-30840.1159	225.148	74.0153	1.6029	0.00021074	0.0037116	1146	--
Cluster-11573.0	102.569	33.639	1.6028	0.00083746	0.0117	3281	ammonium transporter 3 member 2-like [Physcomitrella patens]
Cluster-30840.26761	1227.01	404.536	1.6	1.42e-07	6.87e-06	2197	calmodulin-beta-like [Physcomitrella patens]
Cluster-30840.15396	4556.1	1503.62	1.5989	3.76e-06	0.00011818	4292	hypothetical protein GPECTOR_39g434 [Gonium pectorale]
Cluster-30840.20710	83.113	27.2349	1.5989	0.00060017	0.008981	447	Histone core, partial [Cynara cardunculus var. scolymus]
Cluster-30840.1329	278.963	91.729	1.5983	9.73e-05	0.0019376	6779	regulatory-associated protein of TOR 1-like isoform X1 [Physcomitrella patens]
Cluster-30840.6688	1223.46	404.12	1.5967	8.08e-13	1.25e-10	1757	protein DETOXIFICATION 42-like [Physcomitrella patens]
Cluster-30840.3318	1533.56	506.619	1.5965	4.56e-06	0.00013929	2813	hypothetical protein VOLCADRAFT_92455 [Volvox carteri f. nagariensis]
Cluster-30840.27506	142.302	46.8016	1.5955	0.00029296	0.0048928	571	--
Cluster-30840.27108	1324.96	438.384	1.5939	1.8e-07	8.44e-06	3706	uncharacterized protein LOC112275048 isoform X2 [Physcomitrella patens]
Cluster-30840.19480	1223.37	405.069	1.5934	2.12e-10	2.04e-08	3093	probable solanesyl-diphosphate synthase 3, chloroplastic isoform X1 [Physcomitrella patens]
Cluster-30840.11120	300.749	99.3501	1.5931	2.91e-09	2.15e-07	5481	uncharacterized protein LOC112100875 [Citrus clementina]
Cluster-30840.2809	474.517	157.108	1.5909	2.12e-07	9.71e-06	1725	uncharacterized protein LOC112284920 [Physcomitrella patens]
Cluster-30840.5803	107.876	35.6565	1.5906	0.00060758	0.0090668	434	uncharacterized protein LOC112272824 isoform X1 [Physcomitrella patens]
Cluster-30840.4784	132.71	44.0144	1.5894	0.00015222	0.0028261	482	uncharacterized aarF domain-containing protein kinase At5g05200, chloroplastic-like isoform X5 [Physcomitrella patens]
Cluster-30840.8147	937.922	311.716	1.5883	3.17e-05	0.00074438	1908	protein phosphatase 2C and cyclic nucleotide-binding..kinase domain-containing protein-like [Physcomitrella patens]
Cluster-30840.12655	610.175	202.533	1.5877	5.89e-08	3.14e-06	3122	--
Cluster-16016.3	74.0635	24.6161	1.5872	0.00020322	0.0036047	658	--
Cluster-30840.1774	455.001	151.158	1.5852	1.57e-05	0.00040383	3190	NADP-dependent malic enzyme-like isoform X2 [Physcomitrella patens]
Cluster-30840.8432	97.684	32.3335	1.584	0.00019341	0.0034637	3163	--
Cluster-30840.2659	959.2	319.654	1.5839	4.11e-11	4.65e-09	4066	short-chain dehydrogenase TIC 32, chloroplastic-like isoform X1 [Physcomitrella patens]
Cluster-30840.14057	7231.74	2412.73	1.5834	1.87e-18	5.72e-16	3681	calmodulin-binding protein 60 D-like isoform X2 [Physcomitrella patens]
Cluster-30840.20099	230.883	76.8534	1.5814	1.38e-06	4.89e-05	585	--
Cluster-30840.10351	1112.24	371.029	1.5813	1.15e-10	1.18e-08	3207	hypothetical protein SELMODRAFT_423694 [Selaginella moellendorffii]
Cluster-30840.9257	1766.39	589.808	1.5812	1.15e-06	4.18e-05	4856	hypothetical protein VITISV_011340 [Vitis vinifera]
Cluster-30840.7654	128.222	42.6426	1.5806	2.01e-05	0.00050164	1240	--
Cluster-30840.10458	374.314	124.806	1.5805	1.24e-09	9.92e-08	893	OTU domain-containing protein 5-B-like isoform X1 [Physcomitrella patens]
Cluster-30840.2107	1737.07	580.614	1.5799	1.63e-06	5.67e-05	2681	--
Cluster-30840.15329	628.593	209.95	1.5798	1.5e-08	9.31e-07	711	ribulose bisphosphate carboxylase small chain clone 512-like [Physcomitrella patens]
Cluster-30840.21853	589.602	196.966	1.5797	1.19e-05	0.00031853	3008	--
Cluster-30840.6911	159.167	53.1039	1.5792	0.0022485	0.026231	1264	--
Cluster-30840.6911	70.3342	23.5588	1.5784	0.0017068	0.020933	313	PREDICTED: probable disease resistance protein At1g12290 isoform X1 [Gossypium raimondii]
Cluster-30840.22460	184.735	61.7708	1.5778	0.0028277	0.031621	562	--
Cluster-30840.27917	72.5371	24.3342	1.5747	0.00024737	0.0042527	833	--
Cluster-30840.18763	2164.58	726.313	1.5745	1.48e-06	5.2e-05	5047	12-oxophytodienoate reductase 3 [Rosa chinensis]
Cluster-30840.15725	1707.05	573.428	1.573	8.07e-11	8.54e-09	1269	uncharacterized protein LOC112283270 [Physcomitrella patens]
Cluster-30840.16545	707.637	237.724	1.573	0.00074614	0.010691	1367	--
Cluster-30840.12020	1516.76	509.3	1.5726	1.37e-09	1.09e-07	3282	beta-glucuronosyltransferase GlcAT14B-like [Physcomitrella patens]
Cluster-30840.19036	754.206	253.772	1.5721	1.12e-05	0.00030177	2625	probable aminotransferase TAT2 [Physcomitrella patens]
Cluster-30840.14229	174.707	58.4805	1.5721	2.59e-05	0.00062842	1191	aquaporin NIP1-1-like [Physcomitrella patens]
Cluster-30840.9039	1409.69	473.909	1.5716	1.51e-07	7.25e-06	5520	DNA-directed primase..polymerase protein-like isoform X3 [Physcomitrella patens]
Cluster-30840.22073	63.6402	21.2205	1.5698	0.0012614	0.016349	2400	--
Cluster-30840.21274	816.587	274.676	1.569	4.34e-06	0.00013353	648	--
Cluster-30840.2559	91.2463	30.5812	1.5678	2.88e-05	0.0006876	920	hypothetical protein ACHHYP_16648 [Achlya hypogyna]
Cluster-30840.3240	386.855	130.405	1.5677	0.00012833	0.0024428	3151	beta-fructofuranosidase, soluble isoenzyme I-like [Physcomitrella patens]
Cluster-30840.6009	62.8783	21.2066	1.565	0.00025658	0.0043822	425	hypothetical protein PHYPA_023447 [Physcomitrella patens]
Cluster-32685.0	432.817	145.898	1.5649	8.49e-06	0.00023817	5459	G-type lectin S-receptor-like serine..threonine-protein kinase At2g19130 [Physcomitrella patens]
Cluster-8608.0	103.681	35.0435	1.5622	0.00010509	0.0020713	3024	kinesin-like protein KIN-1 isoform X3 [Physcomitrella patens]
Cluster-30840.16333	17233.8	5845.27	1.5598	1.39e-14	2.72e-12	2263	dof zinc finger protein DOF4.3-like [Physcomitrella patens]
Cluster-30840.732	869.007	294.296	1.5594	1.18e-07	5.81e-06	2517	uncharacterized protein LOC112285361 isoform X2 [Physcomitrella patens]
Cluster-23141.0	305.421	103.62	1.5581	2.1e-08	1.26e-06	1401	uncharacterized protein LOC112291452 [Physcomitrella patens]
Cluster-30840.2946	1073.79	364.28	1.5576	1.53e-06	5.37e-05	5154	ras-related protein RABH1e-like [Physcomitrella patens]
Cluster-30840.20957	3139	1066	1.5573	1.63e-07	7.74e-06	1164	uncharacterized protein LOC112281358 isoform X1 [Physcomitrella patens]
Cluster-30840.2180	526.727	178.933	1.5573	8.73e-05	0.0017662	1142	uncharacterized protein LOC112294081 isoform X1 [Physcomitrella patens]
Cluster-30840.4651	571.004	194.051	1.5571	1.59e-10	1.58e-08	1390	transcription factor HY5-like [Physcomitrella patens]
Cluster-30840.14623	122.38	41.5832	1.557	2.94e-05	0.00069825	1058	--
Cluster-30840.18910	3305.13	1123.35	1.5562	2.09e-07	9.57e-06	3246	centromere-associated protein E-like isoform X1 [Physcomitrella patens]
Cluster-30840.15099	1130.39	384.676	1.5531	9.9e-07	3.65e-05	5790	TMV resistance protein N-like isoform X1 [Physcomitrella patens]
Cluster-30840.523	371.463	126.684	1.5521	1.25e-08	7.95e-07	1767	uncharacterized protein LOC112277163 [Physcomitrella patens]
Cluster-30840.8143	1077.53	367.198	1.5516	1e-10	1.04e-08	2294	uncharacterized protein LOC112272657 [Physcomitrella patens]
Cluster-30840.22720	4135.07	1411.05	1.5512	8.19e-12	1.05e-09	3522	uncharacterized protein LOC112289946 [Physcomitrella patens]
Cluster-30840.22519	1783.44	609.384	1.549	4.33e-11	4.88e-09	2038	uncharacterized protein LOC112295842 isoform X2 [Physcomitrella patens]
Cluster-30840.5660	2764.09	944.691	1.5488	9.23e-11	9.66e-09	5501	hypothetical protein SELMODRAFT_404703 [Selaginella moellendorffii]
Cluster-30840.25589	700.598	239.219	1.5488	6.22e-05	0.0013313	2015	uncharacterized methyltransferase At2g41040, chloroplastic-like [Physcomitrella patens]
Cluster-30840.18605	108.086	36.9354	1.5482	4.04e-05	0.0009176	1680	--
Cluster-20337.0	65.6008	22.2652	1.5477	0.0049843	0.049831	1400	oxidoreductase HTATIP2-like isoform X2 [Physcomitrella patens]
Cluster-30840.12123	979.324	334.522	1.5475	1.6e-05	0.00041012	7017	protein SABRE-like isoform X2 [Physcomitrella patens]
Cluster-30840.1218	189.726	64.8818	1.5422	0.0002302	0.0039979	2235	predicted protein [Micromonas commoda]
Cluster-30840.19076	613.305	210.543	1.5413	6.04e-11	6.56e-09	1243	--
Cluster-30840.18992	14187.6	4874.22	1.5413	4.39e-08	2.41e-06	3062	stromal 70 kDa heat shock-related protein, chloroplastic-like [Physcomitrella patens]
Cluster-30840.18316	1196.5	411.619	1.5397	5.02e-12	6.7e-10	2321	metacaspase-1-like isoform X1 [Physcomitrella patens]
Cluster-30840.26104	273.607	94.0846	1.5393	5.14e-07	2.08e-05	3281	probable LRR receptor-like serine..threonine-protein kinase At5g16900 [Physcomitrella patens]
Cluster-14283.2	85.7364	29.434	1.5373	0.0017576	0.021443	2193	--
Cluster-10152.0	199.915	68.5434	1.5369	0.0015498	0.019358	3437	uncharacterized protein LOC112285071 [Physcomitrella patens]
Cluster-30840.8634	773.697	266.534	1.5365	1.06e-06	3.86e-05	4658	--
Cluster-30840.687	1024.06	352.59	1.5361	4.96e-14	8.93e-12	5346	uncharacterized protein LOC112282528 [Physcomitrella patens]
Cluster-30840.18760	2224.65	766.564	1.5361	1.39e-10	1.4e-08	1814	BTB..POZ domain-containing protein At3g05675-like isoform X2 [Physcomitrella patens]
Cluster-19109.0	161.198	55.4474	1.536	2.22e-08	1.32e-06	3374	protein NSP-INTERACTING KINASE 2-like isoform X1 [Physcomitrella patens]
Cluster-30840.12149	2208.53	761.809	1.5347	8.63e-11	9.11e-09	6187	uncharacterized protein LOC112198403 [Rosa chinensis]
Cluster-30840.1752	640.923	221.039	1.533	2.59e-07	1.15e-05	3390	--
Cluster-30840.18471	13345.9	4611.54	1.533	2.83e-05	0.00067874	2650	uncharacterized protein LOC112273667 [Physcomitrella patens]
Cluster-30840.11051	3364.55	1162.21	1.5328	2.23e-06	7.44e-05	1486	--
Cluster-30840.6494	595.978	206.307	1.5317	2.41e-05	0.00059028	4748	branched-chain-amino-acid aminotransferase, cytosolic-like [Physcomitrella patens]
Cluster-30840.8906	874.864	302.572	1.5306	4.72e-08	2.58e-06	4693	flavanone 3-dioxygenase [Oryza brachyantha]
Cluster-30840.27148	802.59	277.693	1.5304	6.08e-09	4.18e-07	2073	ethylene-responsive transcription factor ERF043-like [Physcomitrella patens]
Cluster-30840.15532	983.839	340.535	1.5287	1.23e-07	6.01e-06	1258	--
Cluster-30840.17199	10846.6	3760.07	1.5283	9.41e-06	0.00026047	7536	hypothetical protein MIMGU_mgv1a003339mg [Erythranthe guttata]
Cluster-30840.15075	884.453	306.795	1.5258	3.15e-08	1.8e-06	5435	--
Cluster-30840.16645	595.131	206.629	1.5227	5.26e-06	0.0001569	2612	hypothetical protein SELMODRAFT_409454 [Selaginella moellendorffii]
Cluster-30840.2377	268.651	93.3925	1.5223	1.67e-05	0.00042671	603	protein TSS-like isoform X3 [Physcomitrella patens]
Cluster-30840.12973	803.138	279.243	1.5218	6.01e-15	1.23e-12	1884	hypothetical protein PHYPA_028947 [Physcomitrella patens]
Cluster-30840.18382	4356.39	1519.45	1.5198	4.67e-13	7.49e-11	3706	E3 ubiquitin-protein ligase RGLG4-like [Physcomitrella patens]
Cluster-30840.7297	2491.99	869.39	1.5194	2.09e-10	2.02e-08	4212	uncharacterized protein LOC112278457 [Physcomitrella patens]
Cluster-30840.28222	385.643	134.502	1.517	1.37e-09	1.09e-07	2358	UPF0187 protein At3g61320, chloroplastic-like isoform X1 [Physcomitrella patens]
Cluster-30840.10823	397.207	138.521	1.5169	2.14e-06	7.2e-05	667	uncharacterized protein LOC112288555 isoform X1 [Physcomitrella patens]
Cluster-30840.27802	189.057	65.8035	1.5164	0.00017956	0.0032481	2097	uncharacterized protein LOC112283226 [Physcomitrella patens]
Cluster-30840.25128	801.356	279.664	1.5163	4.08e-07	1.71e-05	2229	uncharacterized protein LOC112273845 [Physcomitrella patens]
Cluster-30840.29513	45.7389	15.8679	1.516	0.0025931	0.029518	1214	bifunctional nuclease 2-like [Physcomitrella patens]
Cluster-30840.6685	932.275	325.735	1.5159	4.22e-17	1.12e-14	2259	protein DETOXIFICATION 42-like [Physcomitrella patens]
Cluster-30840.12016	4684.61	1637.84	1.5159	6.66e-14	1.17e-11	2277	omega-3 fatty acid desaturase, chloroplastic-like [Physcomitrella patens]
Cluster-30840.11962	919.599	321.032	1.5158	3.23e-05	0.00075484	4713	uncharacterized protein LOC112286629 isoform X1 [Physcomitrella patens]
Cluster-30840.11047	198.174	69.0515	1.5145	1.08e-05	0.00029133	615	--
Cluster-30840.1062	73.0996	25.4507	1.5143	0.0003906	0.0062131	2420	hypothetical protein PHYPA_025980 [Physcomitrella patens]
Cluster-30840.6630	966.804	338.664	1.5113	7.69e-08	3.96e-06	1380	uncharacterized protein At2g34460, chloroplastic-like [Physcomitrella patens]
Cluster-30840.21027	298.914	104.834	1.5103	0.0025346	0.028984	2106	chalcone synthase [Plagiochasma appendiculatum]
Cluster-30840.28374	219.112	76.723	1.5097	2.14e-06	7.19e-05	1338	--
Cluster-22673.0	165.356	57.7683	1.5096	0.00052184	0.0079954	3450	--
Cluster-30840.10118	287.242	100.818	1.5046	2.8e-07	1.23e-05	497	branched-chain-amino-acid aminotransferase 5, chloroplastic-like isoform X2 [Physcomitrella patens]
Cluster-30840.11914	5102.03	1798.57	1.5043	6.49e-05	0.00138	2299	embryonic protein DC-8-like isoform X2 [Physcomitrella patens]
Cluster-30840.4629	348.32	123.036	1.5037	0.0022106	0.025874	775	membrane protein PM19L-like [Physcomitrella patens]
Cluster-30840.2766	859.493	303.402	1.5019	2.85e-07	1.25e-05	1493	uncharacterized protein LOC112281364 [Physcomitrella patens]
Cluster-30840.10735	2271.53	804.622	1.4972	3.13e-25	1.84e-22	3006	--
Cluster-30840.1250	312.972	110.661	1.4963	8.92e-05	0.0017992	3117	zinc finger BED domain-containing protein 4-like isoform X1 [Physcomitrella patens]
Cluster-30840.11337	246.703	87.2217	1.4958	1.05e-05	0.00028486	943	hypothetical protein PHYPA_011735 [Physcomitrella patens]
Cluster-30840.2427	184.104	64.957	1.4955	1.35e-05	0.00035561	1476	--
Cluster-24363.0	46.1991	16.3979	1.4947	0.0015209	0.01905	1118	uncharacterized protein LOC111904991 [Lactuca sativa]
Cluster-30840.3952	262.686	93.658	1.4943	3.47e-05	0.00080621	1242	mitochondrial uncoupling protein 5-like [Physcomitrella patens]
Cluster-30840.13536	1856.94	658.733	1.4938	1.01e-05	0.0002758	2909	S-adenosylmethionine carrier 1, chloroplastic..mitochondrial-like [Physcomitrella patens]
Cluster-30840.11705	178.266	62.9807	1.4935	9.1e-06	0.0002531	1716	--
Cluster-20629.0	402.587	142.765	1.492	2.94e-06	9.49e-05	1323	--
Cluster-30840.15018	693.863	246.827	1.4917	8.4e-08	4.29e-06	2561	ferredoxin--nitrite reductase, chloroplastic-like [Physcomitrella patens]
Cluster-30840.24580	203.733	72.0952	1.4909	0.0001624	0.0029887	1707	--
Cluster-10877.0	56.5538	20.1426	1.49	0.002961	0.032767	2657	--
Cluster-30840.14279	3558.58	1266.71	1.4895	5.23e-09	3.65e-07	3470	--
Cluster-30840.13847	1773.71	631.539	1.4894	2.47e-06	8.13e-05	2639	--
Cluster-30840.24633	2235.03	795.652	1.4893	4.79e-08	2.61e-06	3219	unnamed protein product [Coffea canephora]
Cluster-30840.24193	1730.21	616.358	1.4882	4.59e-07	1.89e-05	2187	--
Cluster-30840.10142	751.146	267.277	1.4877	5.16e-06	0.00015462	5270	uncharacterized protein LOC112280603 isoform X2 [Physcomitrella patens]
Cluster-30840.21438	1238.04	440.994	1.4875	1.48e-05	0.0003843	3607	PREDICTED: uncharacterized protein LOC105957167 [Erythranthe guttata]
Cluster-30840.8909	2530.69	902.947	1.486	3.21e-07	1.38e-05	2853	mitotic checkpoint protein BUB3.2-like [Physcomitrella patens]
Cluster-30840.19917	91.9866	32.5191	1.486	0.00052192	0.0079954	343	--
Cluster-30840.8125	1710.82	610.536	1.4858	1.63e-05	0.00041819	3634	hypothetical protein VITISV_042460 [Vitis vinifera]
Cluster-30840.12041	870.729	310.43	1.4856	3.78e-06	0.00011863	6498	uncharacterized protein LOC110713633 isoform X6 [Chenopodium quinoa]
Cluster-30840.28393	194.56	69.5204	1.4846	1.41e-05	0.00036725	1715	--
Cluster-30840.8531	127.224	45.6577	1.4833	0.001261	0.016346	565	hypothetical protein CFP56_52735 [Quercus suber]
Cluster-30840.3447	829.591	296.413	1.4822	1.3e-05	0.00034334	3800	--
Cluster-30840.19557	301.885	107.798	1.4804	0.0001542	0.002859	2029	--
Cluster-30840.8878	2221.5	795.733	1.4802	2.43e-07	1.09e-05	2910	--
Cluster-30840.25260	2149.67	770.576	1.4798	4.28e-11	4.84e-09	2929	--
Cluster-30840.18773	54.9948	19.7356	1.479	0.0005656	0.0085649	827	--
Cluster-30840.24015	460.249	165.007	1.478	0.00028949	0.0048446	667	--
Cluster-30840.2905	166.354	59.6496	1.4776	1.67e-07	7.89e-06	1760	uncharacterized protein LOC112286285 [Physcomitrella patens]
Cluster-30840.22395	81.0168	29.2539	1.4776	0.00020827	0.0036777	1027	--
Cluster-30840.14089	89.0848	31.7516	1.4775	0.0010805	0.014415	1352	hypothetical protein AXG93_3559s1070 [Marchantia polymorpha subsp. ruderalis]
Cluster-17904.0	100.775	36.3596	1.4769	0.00083576	0.011685	3685	peroxide stress-activated histidine kinase mak1-like [Physcomitrella patens]
Cluster-30840.13127	2180.41	784.077	1.4748	5.12e-08	2.77e-06	2651	hypothetical protein KFL_001380200 [Klebsormidium nitens]
Cluster-30840.20965	213.568	76.4504	1.4744	0.00011724	0.0022683	675	--
Cluster-30840.12911	4518.71	1625.71	1.4743	1.1e-06	4e-05	7691	protein NDL2-like isoform X1 [Physcomitrella patens]
Cluster-30840.11588	287.476	103.305	1.4732	6.59e-05	0.0013946	2261	--
Cluster-30840.4442	2364.15	851.173	1.4726	1.19e-10	1.22e-08	4259	--
Cluster-30840.9866	144.245	51.6793	1.4724	0.0005622	0.0085229	795	probable sodium..metabolite cotransporter BASS5, chloroplastic [Physcomitrella patens]
Cluster-30840.2074	119.145	42.8454	1.4722	0.00014357	0.0026834	700	--
Cluster-30840.19835	694.84	249.968	1.472	4.43e-07	1.83e-05	4485	--
Cluster-30840.24299	2097.63	755.929	1.4715	4.71e-07	1.93e-05	4580	uncharacterized protein LOC112351508 [Selaginella moellendorffii]
Cluster-30840.22425	3494.92	1261.54	1.4702	3.04e-09	2.24e-07	3564	IQ domain-containing protein IQM2-like isoform X1 [Physcomitrella patens]
Cluster-30840.21570	1045.49	377.211	1.4686	2.29e-12	3.31e-10	2562	quinolinate synthase, chloroplastic-like [Physcomitrella patens]
Cluster-30840.15679	216.282	78.0126	1.4682	1.33e-06	4.74e-05	693	--
Cluster-30840.2109	541.465	195.515	1.4677	1.07e-09	8.65e-08	1993	RING-H2 finger protein ATL48-like [Physcomitrella patens]
Cluster-30840.10020	701.203	253.099	1.4674	2.92e-07	1.27e-05	713	--
Cluster-30840.2175	47.5616	17.0835	1.4674	0.0045679	0.046522	426	--
Cluster-30840.20786	97.2664	35.193	1.4669	0.0010498	0.014101	792	--
Cluster-30840.13950	67.2495	24.3241	1.4663	0.0014233	0.018041	1288	--
Cluster-30840.16087	1855.29	671.586	1.4649	2.7e-12	3.85e-10	2846	probable plastid-lipid-associated protein 2, chloroplastic [Physcomitrella patens]
Cluster-28531.0	98.8062	35.6073	1.4645	0.0011212	0.014832	846	--
Cluster-30840.23044	774.407	280.163	1.4644	1e-05	0.00027427	2303	uncharacterized protein LOC112294486 [Physcomitrella patens]
Cluster-30840.9364	333.738	120.718	1.4628	0.00066266	0.0097362	4954	cytochrome P450 734A5-like [Physcomitrella patens]
Cluster-30840.2842	1294.01	469.654	1.4604	2.18e-06	7.28e-05	4817	dual specificity protein kinase pyk3-like isoform X1 [Physcomitrella patens]
Cluster-30840.29545	493.336	179.125	1.4604	0.0024871	0.028554	788	--
Cluster-30840.2093	326.805	118.463	1.4601	2.44e-05	0.00059868	2847	uncharacterized protein LOC112285325 isoform X1 [Physcomitrella patens]
Cluster-30840.1683	195.042	70.5564	1.4596	3.51e-06	0.00011088	1668	uncharacterized protein LOC112282404 [Physcomitrella patens]
Cluster-30840.25501	1259.2	457.812	1.4591	1.72e-05	0.00043766	2953	uncharacterized protein LOC112293181 [Physcomitrella patens]
Cluster-30840.13628	17747.5	6455.67	1.4589	1.88e-08	1.15e-06	4471	ATP-dependent zinc metalloprotease FTSH 1, chloroplastic-like [Physcomitrella patens]
Cluster-30840.1082	169.617	61.6054	1.4576	5.97e-07	2.36e-05	1080	DNA polymerase epsilon subunit 3-like [Physcomitrella patens]
Cluster-30840.23327	86.2516	31.3614	1.4576	0.0046881	0.047448	761	--
Cluster-30840.21283	4496.94	1637.31	1.4574	7.74e-11	8.21e-09	3480	ethanolamine-phosphate cytidylyltransferase-like [Physcomitrella patens]
Cluster-30840.11091	1189.58	433.048	1.4565	5.62e-11	6.19e-09	2226	probable solanesyl-diphosphate synthase 3, chloroplastic isoform X1 [Physcomitrella patens]
Cluster-30840.17481	564.475	205.279	1.4565	9.28e-07	3.46e-05	2395	probable protein phosphatase 2C 17 [Physcomitrella patens]
Cluster-30840.14578	6992.63	2548.04	1.4561	5.28e-07	2.13e-05	7324	--
Cluster-30840.1836	1774.72	646.52	1.4553	5.76e-10	4.95e-08	3877	protein DETOXIFICATION 17-like [Physcomitrella patens]
Cluster-30840.14925	16561.7	6046.92	1.4534	3.95e-07	1.66e-05	9740	hypothetical protein SELMODRAFT_424880 [Selaginella moellendorffii]
Cluster-30840.14650	3580.5	1306.93	1.4534	3.18e-06	0.00010148	3593	uncharacterized protein LOC112284623 isoform X1 [Physcomitrella patens]
Cluster-30840.4583	1626.86	593.532	1.4533	4.78e-07	1.95e-05	2059	uncharacterized protein LOC112276318 [Physcomitrella patens]
Cluster-29801.0	184.259	66.9888	1.4532	1.65e-06	5.76e-05	1306	uncharacterized protein LOC112283284 [Physcomitrella patens]
Cluster-30840.25060	2005.5	732.045	1.4529	1.32e-06	4.71e-05	6430	--
Cluster-14456.0	769.184	281.435	1.4515	1.96e-06	6.66e-05	3622	--
Cluster-30840.13055	2509.03	918.175	1.4495	1.42e-08	8.84e-07	5811	--
Cluster-30840.9445	394.303	144.703	1.4489	6.13e-06	0.00017983	1566	ELIP1 [Syntrichia caninervis]
Cluster-18176.0	67.4314	24.9699	1.447	0.0044607	0.045621	2199	heat shock cognate 70 kDa protein-like [Durio zibethinus]
Cluster-30840.27598	3375.69	1238.06	1.4465	2.68e-14	4.96e-12	2855	two-component response regulator ARR5-like [Physcomitrella patens]
Cluster-30840.22599	198.483	72.8194	1.4448	0.0025166	0.028827	1176	--
Cluster-30840.2807	776.081	284.895	1.4429	3.13e-06	0.00010018	3174	--
Cluster-30840.9463	758.707	279.05	1.4414	8.8e-10	7.27e-08	2146	uncharacterized protein LOC112281894 [Physcomitrella patens]
Cluster-30840.25057	368.054	135.202	1.441	0.00012091	0.0023255	4063	uncharacterized protein LOC112281608 [Physcomitrella patens]
Cluster-30840.2533	3457.37	1272.87	1.4408	7.6e-09	5.06e-07	3893	uncharacterized protein LOC112290720 isoform X1 [Physcomitrella patens]
Cluster-30840.14690	1135.78	418.865	1.4382	2.45e-07	1.09e-05	4145	protein ACTIVITY OF BC1 COMPLEX KINASE 7, chloroplastic-like isoform X1 [Physcomitrella patens]
Cluster-30840.7684	396.515	145.944	1.438	7.07e-08	3.67e-06	1829	--
Cluster-23027.0	367.648	135.687	1.4349	9.26e-07	3.46e-05	2397	--
Cluster-30840.21778	7136.71	2641.33	1.4339	3.15e-06	0.00010079	3323	serine--glyoxylate aminotransferase-like [Physcomitrella patens]
Cluster-30840.10504	2060.47	763.426	1.433	2.5e-08	1.47e-06	5445	putative phospholipid-transporting ATPase 9 isoform X1 [Physcomitrella patens]
Cluster-30840.13116	7999.77	2962.32	1.433	2.41e-06	7.94e-05	4174	--
Cluster-23796.0	89.3421	32.8728	1.4319	0.0033663	0.036431	2017	serine..threonine-protein kinase HT1 isoform X2 [Phalaenopsis equestris]
Cluster-30840.13515	1070.42	396.845	1.4305	1.12e-05	0.00030318	2520	F-box..kelch-repeat protein SKIP25-like [Physcomitrella patens]
Cluster-30840.19900	645.654	239.096	1.43	1.22e-08	7.79e-07	3150	hypothetical protein PHYPA_000294 [Physcomitrella patens]
Cluster-30840.7859	702.624	260.571	1.4297	0.00018474	0.0033274	2061	protein CCC1-like [Physcomitrella patens]
Cluster-30840.27961	2040.51	757.819	1.4283	2.5e-06	8.23e-05	3503	uncharacterized protein LOC112277312 [Physcomitrella patens]
Cluster-30840.3728	97.7039	36.2757	1.4272	0.00023074	0.004003	652	--
Cluster-30840.21485	1781.28	662.466	1.4261	1.35e-06	4.8e-05	922	--
Cluster-30840.8964	142.509	52.8238	1.4255	0.0038147	0.040259	1278	hypothetical protein AXG93_4003s1180 [Marchantia polymorpha subsp. ruderalis]
Cluster-30840.6672	2734.81	1019.07	1.4241	1.64e-07	7.76e-06	1992	tetraspanin-8-like [Physcomitrella patens]
Cluster-30840.24067	268.774	99.8308	1.4229	0.00016277	0.002994	4137	--
Cluster-30840.19073	91.808	34.1077	1.4177	0.003532	0.037888	1376	--
Cluster-30840.1246	781.242	292.147	1.4175	0.00013108	0.0024873	2019	temperature-induced lipocalin-1-like [Physcomitrella patens]
Cluster-30840.25335	1251.61	468.657	1.4172	7.34e-09	4.9e-07	3891	--
Cluster-30840.19558	1183.19	442.728	1.417	1.18e-05	0.00031508	5573	uncharacterized protein LOC112100875 [Citrus clementina]
Cluster-30840.15153	133.597	49.7303	1.417	8.27e-05	0.0016887	404	--
Cluster-30840.10140	1288.35	482.169	1.4169	0.00010473	0.0020656	1711	--
Cluster-30840.20407	333.428	124.475	1.4168	1.51e-06	5.3e-05	1239	probable sodium..metabolite cotransporter BASS5, chloroplastic [Physcomitrella patens]
Cluster-30840.28629	403.52	150.803	1.4168	1.75e-06	6.04e-05	2410	heat shock 70 kDa protein 12A-like [Physcomitrella patens]
Cluster-19629.0	141.573	52.8145	1.4153	0.00024488	0.0042157	1228	Endopeptidase, NLPC..P60 domain containing protein [Trema orientalis]
Cluster-30840.27138	166.312	62.4652	1.4152	0.001331	0.017086	1194	--
Cluster-30840.7909	749.601	280.788	1.4143	0.00011261	0.0021938	4969	rab3 GTPase-activating protein catalytic subunit-like isoform X1 [Physcomitrella patens]
Cluster-30840.2057	1637.21	614.302	1.413	6.68e-07	2.6e-05	2504	12-oxophytodienoic acid reductase [Chlorella sorokiniana]
Cluster-30840.2815	1633.96	613.431	1.4127	5.56e-11	6.17e-09	2000	--
Cluster-30840.27892	182.178	68.8277	1.4125	0.00085001	0.011854	1119	mitochondrial uncoupling protein 4-like [Physcomitrella patens]
Cluster-30840.11045	778.249	291.925	1.4122	2.89e-07	1.26e-05	2460	--
Cluster-30840.26045	103.404	38.8088	1.4115	0.0017953	0.021793	329	glutamate decarboxylase 4-like [Physcomitrella patens]
Cluster-19283.0	187.631	70.2238	1.4114	0.00012	0.0023126	1778	cytochrome c oxidase subunit 5b-1, mitochondrial-like [Physcomitrella patens]
Cluster-30840.15894	32753	12313.7	1.4113	1.28e-06	4.6e-05	6086	--
Cluster-30840.17847	7011.16	2637.18	1.4107	1.43e-10	1.44e-08	4380	NADPH--cytochrome P450 reductase-like [Physcomitrella patens]
Cluster-30840.24376	2342.65	880.704	1.4105	4.65e-07	1.91e-05	3210	casein kinase II subunit alpha-2-like [Physcomitrella patens]
Cluster-30840.7761	1465.38	551.26	1.4093	1.49e-13	2.51e-11	1375	--
Cluster-30840.16239	2384.84	898.747	1.4071	8.15e-10	6.77e-08	5716	syntaxin-124-like [Physcomitrella patens]
Cluster-30840.23912	547.924	206.396	1.4064	1.26e-05	0.00033483	2336	DNA-directed RNA polymerase I subunit 1-like [Physcomitrella patens]
Cluster-30840.17668	378.679	142.756	1.4055	8.78e-06	0.00024492	1742	--
Cluster-30840.11795	643.336	242.382	1.4046	1.11e-08	7.19e-07	3620	light-mediated development protein DET1-like isoform X2 [Physcomitrella patens]
Cluster-16495.0	60.7867	22.8545	1.404	0.0019436	0.023264	1779	--
Cluster-30840.26460	1533.55	579.259	1.4034	1.98e-07	9.16e-06	2216	thioredoxin-like protein AAED1, chloroplastic [Physcomitrella patens]
Cluster-30840.2643	295.8	111.498	1.4022	0.00033308	0.0054333	1454	hypothetical protein H257_10791 [Aphanomyces astaci]
Cluster-30840.13110	7511.11	2842.66	1.4015	5.04e-06	0.00015128	9742	hypothetical protein PHYPA_028558 [Physcomitrella patens]
Cluster-30840.24408	706.689	267.662	1.4007	8.5e-05	0.0017281	2761	beta-carotene 3-hydroxylase 2, chloroplastic-like [Physcomitrella patens]
Cluster-30840.21589	360.281	136.205	1.4006	2.68e-08	1.56e-06	2445	PREDICTED: ethylene-responsive transcription factor RAP2-4-like [Phoenix dactylifera]
Cluster-30840.2379	224.02	84.6659	1.4004	0.00058325	0.0087826	2027	--
Cluster-30840.4270	726.472	274.795	1.4003	2.86e-06	9.25e-05	4744	uncharacterized protein LOC106440203 [Brassica napus]
Cluster-30840.20472	55.8841	20.9931	1.4001	0.0019087	0.022925	498	--
Cluster-30840.3317	1154.63	437.083	1.3993	5.16e-07	2.09e-05	2810	uncharacterized protein LOC112278656 isoform X1 [Physcomitrella patens]
Cluster-30840.16014	2578.93	978.795	1.3975	1.53e-08	9.48e-07	2493	cytochrome P450 704B1-like [Physcomitrella patens]
Cluster-30840.26672	941.536	357.023	1.3974	5.44e-06	0.00016173	1223	uncharacterized protein LOC112285087 [Physcomitrella patens]
Cluster-30840.24194	292.44	110.691	1.3973	1.77e-06	6.11e-05	597	--
Cluster-30840.17179	3613.71	1373.7	1.395	4.67e-07	1.92e-05	5709	acyl-coenzyme A oxidase 3, peroxisomal-like [Physcomitrella patens]
Cluster-30840.8155	459.31	174.5	1.3945	0.00010584	0.0020819	2514	myosin-2-like isoform X1 [Physcomitrella patens]
Cluster-30840.5553	1706.79	648.835	1.3941	3e-07	1.3e-05	5903	disease resistance protein TAO1-like [Physcomitrella patens]
Cluster-30840.21018	2062.77	786.187	1.391	8.94e-13	1.38e-10	2552	uncharacterized protein LOC112284644 isoform X2 [Physcomitrella patens]
Cluster-30840.13189	3301.15	1258.06	1.391	3.31e-11	3.82e-09	4102	sucrose synthase 3-like isoform X2 [Physcomitrella patens]
Cluster-30840.4408	379.961	144.624	1.3907	3.24e-05	0.0007578	2602	--
Cluster-30840.16198	7800.79	2979.72	1.3882	3.2e-12	4.49e-10	2731	--
Cluster-30840.18130	6104.16	2332	1.3878	7.13e-07	2.74e-05	1766	--
Cluster-30840.5769	4864.51	1860.58	1.3861	5.57e-07	2.23e-05	7222	PREDICTED: uncharacterized protein LOC108203290 [Daucus carota subsp. sativus]
Cluster-30840.17698	2279.18	872.121	1.3857	4.53e-09	3.22e-07	3725	high-affinity nitrate transporter 2.1-like [Physcomitrella patens]
Cluster-33405.0	75.0787	28.5556	1.3853	0.00045882	0.0071543	1908	--
Cluster-30840.7534	174.783	66.6017	1.3836	4.36e-05	0.0009805	1031	--
Cluster-30840.10299	569.214	217.941	1.3827	0.0006397	0.0094609	2460	--
Cluster-30840.22330	433.31	165.721	1.3826	3.01e-10	2.79e-08	1317	threonine--tRNA ligase, mitochondrial 1-like isoform X1 [Physcomitrella patens]
Cluster-30840.23139	625.767	239.438	1.3824	6.06e-07	2.4e-05	5026	receptor protein kinase TMK1-like [Prunus avium]
Cluster-30840.26669	87.011	33.4501	1.382	0.0002376	0.0041072	563	uncharacterized protein LOC112285087 [Physcomitrella patens]
Cluster-30840.16721	114.447	43.5729	1.3817	0.00070096	0.010181	370	--
Cluster-30840.15577	2023.37	777.006	1.38	1.6e-08	9.88e-07	1800	uncharacterized protein LOC112281303 [Physcomitrella patens]
Cluster-30840.26899	238.018	91.6501	1.3788	5.53e-07	2.21e-05	1419	--
Cluster-30840.23160	196.333	75.2993	1.3788	1.79e-05	0.00045489	844	--
Cluster-30840.3147	728.975	280.175	1.3776	5.5e-08	2.95e-06	1651	--
Cluster-30840.14904	4223.03	1624.88	1.3775	3.68e-11	4.2e-09	3377	1,2-dihydroxy-3-keto-5-methylthiopentene dioxygenase 3 isoform X2 [Physcomitrella patens]
Cluster-30840.3053	353.092	135.829	1.3771	0.00027829	0.0046875	2471	elongation of very long chain fatty acids protein 5-like isoform X1 [Physcomitrella patens]
Cluster-30840.27738	2060.55	793.971	1.376	7.34e-13	1.15e-10	3400	chaperone protein dnaJ C76, chloroplastic-like [Physcomitrella patens]
Cluster-30840.15511	3120.58	1201.9	1.376	1.21e-07	5.95e-06	2252	exosome complex component RRP43-like [Physcomitrella patens]
Cluster-30840.3723	872.576	335.738	1.376	2.87e-05	0.00068555	2670	uncharacterized protein LOC112292006 isoform X2 [Physcomitrella patens]
Cluster-30840.15392	294.226	113.185	1.3759	0.00048694	0.0075367	2519	synaptotagmin-4-like [Physcomitrella patens]
Cluster-30840.2030	182.661	70.3257	1.3748	6.41e-06	0.00018704	1917	calcium-dependent protein kinase 1-like [Physcomitrella patens]
Cluster-30840.9795	426.303	164.176	1.3748	2.09e-05	0.00052075	458	uncharacterized protein LOC112284006 [Physcomitrella patens]
Cluster-30840.7954	127.062	48.7726	1.3748	0.00019713	0.0035152	1068	ABC transporter G family member 25-like [Physcomitrella patens]
Cluster-30840.3113	207.45	79.8009	1.3742	0.0012131	0.015824	2573	ammonium transporter 3 member 2-like [Physcomitrella patens]
Cluster-30840.7160	76.8279	29.6344	1.3736	0.0013114	0.016875	505	--
Cluster-30840.11183	437.171	168.326	1.3734	9.93e-06	0.00027261	4014	hypothetical protein MARPO_0083s0021 [Marchantia polymorpha]
Cluster-30840.23696	3855.29	1488.05	1.3732	6.78e-10	5.75e-08	4610	probable leucine-rich repeat receptor-like protein kinase At5g49770 [Physcomitrella patens]
Cluster-30840.4722	383.159	147.498	1.3726	3.73e-06	0.00011723	5457	--
Cluster-30840.11402	293.248	113.051	1.3694	0.00011887	0.0022952	697	--
Cluster-30840.11163	973.044	376.224	1.3692	5.68e-06	0.00016802	5268	chlorophyll a-b binding protein CP26, chloroplastic-like [Physcomitrella patens]
Cluster-30840.2328	398.942	154.149	1.3673	9.81e-06	0.00027005	1904	phosphatidylinositol transfer protein 1-like [Physcomitrella patens]
Cluster-30840.12236	85.613	33.2273	1.3657	0.0041698	0.043205	749	fatty acid amide hydrolase-like isoform X3 [Physcomitrella patens]
Cluster-30840.27334	360.567	139.714	1.3648	9.73e-05	0.0019376	2616	serine..threonine-protein kinase HT1-like [Physcomitrella patens]
Cluster-30840.2368	839.099	325.705	1.3645	0.00096711	0.013154	3026	9-cis-epoxycarotenoid dioxygenase [Taxus wallichiana var. chinensis]
Cluster-30840.20986	2837.38	1102.17	1.3633	1.25e-07	6.1e-06	4600	probable leucine-rich repeat receptor-like protein kinase At5g49770 isoform X2 [Physcomitrella patens]
Cluster-30840.906	1023.03	397.649	1.3632	1.12e-09	9.04e-08	6252	kinesin-like protein KIN-12F isoform X1 [Physcomitrella patens]
Cluster-30840.15810	704.476	273.523	1.3626	4.61e-10	4.06e-08	1925	--
Cluster-30840.16151	6119.78	2380.39	1.3621	6.47e-05	0.0013759	6937	protein TSS-like isoform X3 [Physcomitrella patens]
Cluster-22619.0	80.4628	31.3074	1.3602	0.0026472	0.029987	1928	2-oxoglutarate-Fe..II.. type oxidoreductase hxnY-like [Physcomitrella patens]
Cluster-30840.22396	55.5992	21.5757	1.3598	0.0014778	0.018587	1594	--
Cluster-30840.390	199.049	77.4585	1.3571	0.00198	0.023646	1399	PREDICTED: histone H4-like [Gossypium hirsutum]
Cluster-30840.12591	3220.83	1258.23	1.3554	1.1e-06	4e-05	7591	hypothetical protein MARPO_0083s0021 [Marchantia polymorpha]
Cluster-30840.13356	80.7002	31.3021	1.3553	0.002898	0.032225	654	--
Cluster-30840.558	126.801	49.2866	1.3547	0.0023088	0.026804	2165	--
Cluster-30840.20926	342.997	133.901	1.3541	5.12e-07	2.07e-05	2432	--
Cluster-30840.16475	2887.27	1129.58	1.353	5.07e-07	2.06e-05	9705	DNA repair protein RAD4-like [Physcomitrella patens]
Cluster-30840.23723	428.381	167.434	1.3529	0.00016339	0.0030024	2606	uncharacterized protein LOC112294939 [Physcomitrella patens]
Cluster-30840.18797	11153.8	4369.07	1.352	1.23e-08	7.85e-07	4459	G-type lectin-domain containing receptor kinase 4 [Pohlia nutans]
Cluster-30840.12822	2095.03	821.264	1.3497	2.45e-09	1.85e-07	4099	uncharacterized protein LOC112276097 isoform X1 [Physcomitrella patens]
Cluster-30840.15285	81.4282	31.9458	1.3493	0.00051152	0.0078737	619	--
Cluster-22698.0	175.219	68.912	1.349	9.06e-06	0.0002523	1357	chitinase A [Gemmabryum coronatum]
Cluster-30840.17564	2509.21	984.879	1.3484	3.7e-08	2.08e-06	3263	chlorophyllase-2, chloroplastic-like [Physcomitrella patens]
Cluster-30840.15818	100.964	39.6561	1.3482	0.0016152	0.020012	1038	--
Cluster-30840.13120	67.7233	26.4475	1.3476	0.0044417	0.045462	750	--
Cluster-30840.18333	949.296	372.77	1.3467	2.13e-06	7.16e-05	4589	light-sensor Protein kinase-like isoform X1 [Physcomitrella patens]
Cluster-30840.23525	808.162	317.586	1.3463	6.55e-06	0.00019055	3379	--
Cluster-27027.0	252.58	99.3941	1.3463	9.99e-06	0.00027381	1173	--
Cluster-30840.12397	1822.61	717.062	1.3449	1.19e-08	7.64e-07	3616	--
Cluster-30840.16714	1294.86	510.112	1.3422	1.13e-05	0.00030373	3376	auxin-responsive protein SAUR32-like [Physcomitrella patens]
Cluster-30840.13676	75.0539	29.5565	1.3418	0.0027515	0.030924	348	--
Cluster-30840.103	163.202	64.1383	1.3414	0.00032096	0.0052714	1702	--
Cluster-30840.10350	103.061	40.3702	1.3407	0.00064467	0.0095218	459	--
Cluster-30840.1703	1417.32	559.661	1.3397	4.18e-05	0.00094615	2905	--
Cluster-30840.3798	2119.04	836.946	1.3396	2.46e-05	0.00060106	3518	piggyBac transposable element-derived protein 4-like, partial [Lactuca sativa]
Cluster-30840.6464	942.268	372.034	1.3394	2.68e-05	0.0006478	2866	uncharacterized protein LOC112291843 [Physcomitrella patens]
Cluster-30840.2124	242.248	95.596	1.3389	0.00026714	0.0045315	1555	--
Cluster-30840.19662	57.197	22.52	1.3387	0.0037839	0.040028	386	--
Cluster-30840.7163	170.633	67.0325	1.3385	0.00025569	0.0043716	624	--
Cluster-30840.2554	4620.3	1826.96	1.3381	6e-06	0.00017651	4280	heterokaryon incompatibility protein 6, OR allele-like [Physcomitrella patens]
Cluster-30840.3440	1927.86	762.862	1.3378	0.00010634	0.0020899	3317	uncharacterized protein LOC112284379 [Physcomitrella patens]
Cluster-30840.22446	9987.22	3952.13	1.3373	4.51e-07	1.86e-05	2598	fructose-1,6-bisphosphatase, chloroplastic-like [Physcomitrella patens]
Cluster-30840.11593	72.0702	28.5643	1.3356	0.0019474	0.023301	405	--
Cluster-30840.6599	637.899	252.879	1.3334	0.00012155	0.0023348	1362	--
Cluster-3176.0	104.434	41.4583	1.3324	0.00025901	0.0044136	373	ATP-dependent zinc metalloprotease FTSH 2, chloroplastic-like [Physcomitrella patens]
Cluster-30840.22116	1356.4	538.8	1.3319	7.29e-07	2.79e-05	983	--
Cluster-30840.22461	505.745	200.769	1.3312	0.00037672	0.0060309	706	NBS-LRR disease resistance protein homologue [Hordeum vulgare]
Cluster-30840.16636	3413.31	1356.29	1.3309	1.28e-06	4.59e-05	5833	uncharacterized protein LOC9650338 [Selaginella moellendorffii]
Cluster-30840.28441	432.439	171.799	1.3307	6.13e-07	2.42e-05	4411	--
Cluster-30840.13691	1045.86	415.593	1.3302	8.91e-10	7.34e-08	3623	ABC transporter F family member 5-like [Physcomitrella patens]
Cluster-30840.10402	76.7815	30.5081	1.3302	0.00064376	0.0095104	616	ferric reduction oxidase 6-like [Physcomitrella patens]
Cluster-30840.18248	1276.4	507.778	1.3297	3.59e-05	0.00082906	2897	hypothetical protein PHYPA_026188 [Physcomitrella patens]
Cluster-30840.4034	791.526	314.859	1.3293	0.00011834	0.0022862	954	--
Cluster-30840.23489	398.588	158.512	1.3284	0.0014231	0.018041	1381	--
Cluster-30840.10608	3074.7	1226.13	1.326	8.65e-05	0.0017531	2551	phosphoribulokinase, chloroplastic-like [Physcomitrella patens]
Cluster-30840.21930	693.419	276.357	1.3251	6.41e-06	0.00018704	6727	hypothetical protein PHYPA_009251 [Physcomitrella patens]
Cluster-30840.11497	286.235	114.264	1.3247	0.00026946	0.0045628	1756	--
Cluster-30840.16489	1904.59	761.062	1.3226	2.39e-05	0.00058803	4967	--
Cluster-30840.5514	425.061	169.807	1.321	2.52e-05	0.00061562	2202	protein PHR1-LIKE 2-like isoform X3 [Physcomitrella patens]
Cluster-30840.21484	2014.94	805.927	1.3209	6.39e-06	0.00018693	2009	hypothetical protein VOLCADRAFT_92455 [Volvox carteri f. nagariensis]
Cluster-30840.12135	2456.74	982.804	1.3208	1.19e-14	2.36e-12	3380	uncharacterized protein LOC112292895 isoform X1 [Physcomitrella patens]
Cluster-30840.3103	162.502	64.917	1.3188	0.00060689	0.0090614	2221	--
Cluster-30840.20834	237.911	94.9963	1.3177	1.84e-05	0.00046348	657	light-sensor Protein kinase-like [Physcomitrella patens]
Cluster-30840.14926	459.446	183.862	1.3171	0.00025821	0.0044034	512	--
Cluster-30840.14889	609.443	244.032	1.317	1.45e-06	5.12e-05	794	--
Cluster-30840.5238	226.63	90.9491	1.3169	3.31e-05	0.00077325	1015	uncharacterized protein LOC112277614 [Physcomitrella patens]
Cluster-30840.18772	110.705	44.3908	1.3166	0.0010734	0.014338	504	--
Cluster-30840.12673	136.776	54.676	1.3158	1.36e-05	0.00035643	969	--
Cluster-30840.26424	2011.1	808.28	1.3145	1.87e-07	8.74e-06	2799	chaperone protein dnaJ 10-like isoform X1 [Physcomitrella patens]
Cluster-30840.17519	2155.53	866.169	1.3143	9.54e-10	7.81e-08	4912	linoleate 13S-lipoxygenase 3-1, chloroplastic-like [Physcomitrella patens]
Cluster-30840.1983	86.1575	34.3938	1.3138	0.0033495	0.03629	1664	--
Cluster-30840.6687	93.0623	37.3897	1.313	0.00012001	0.0023126	634	protein DETOXIFICATION 42-like [Physcomitrella patens]
Cluster-30840.28468	366.657	147.743	1.3108	0.00088005	0.012186	351	uncharacterized protein LOC112273667 [Physcomitrella patens]
Cluster-30840.18697	14378.5	5796.64	1.3105	5.48e-17	1.45e-14	3403	hypothetical protein CDL15_Pgr023349 [Punica granatum]
Cluster-28348.0	226.98	91.2224	1.3103	1.27e-05	0.00033685	3407	uncharacterized protein LOC112287714 isoform X1 [Physcomitrella patens]
Cluster-30840.13139	189.926	76.5721	1.3099	0.0015913	0.019777	677	--
Cluster-30840.22290	719.848	289.819	1.3097	1.64e-07	7.79e-06	1730	probable LRR receptor-like serine..threonine-protein kinase At1g67720 isoform X1 [Physcomitrella patens]
Cluster-30840.4728	2039.42	823.426	1.3072	3.7e-08	2.08e-06	3661	hypothetical protein PHYPA_013524 [Physcomitrella patens]
Cluster-30840.23117	800.617	323.306	1.3071	3.4e-05	0.00079077	4267	hypothetical protein MARPO_0059s0092 [Marchantia polymorpha]
Cluster-30840.15670	2433.56	983.718	1.306	1.2e-06	4.34e-05	3990	pentatricopeptide repeat-containing protein At3g24000, mitochondrial-like isoform X1 [Physcomitrella patens]
Cluster-30840.13930	1339.6	541.926	1.3046	3.99e-06	0.00012406	2073	uncharacterized protein LOC112289322 [Physcomitrella patens]
Cluster-30840.1557	836.696	338.305	1.3042	9.88e-06	0.00027155	4501	hypothetical protein PHYPA_031103 [Physcomitrella patens]
Cluster-30840.22738	213.188	86.58	1.3002	1.44e-06	5.09e-05	1253	60S ribosomal protein L21-2-like [Physcomitrella patens]
Cluster-30840.2228	537.699	218.462	1.2994	0.00072177	0.0104	3507	hypothetical protein AXG93_3102s1280 [Marchantia polymorpha subsp. ruderalis]
Cluster-30840.9006	2192.46	890.442	1.2992	1.32e-12	1.97e-10	3597	molybdenum cofactor sulfurase-like isoform X1 [Physcomitrella patens]
Cluster-30840.9064	402.295	163.102	1.2986	3.08e-05	0.00072577	2644	Fic protein [Volvox carteri f. nagariensis]
Cluster-30840.27190	2142.11	870.835	1.298	8.15e-06	0.00022944	3878	membrane metalloprotease ARASP, chloroplastic-like [Physcomitrella patens]
Cluster-30840.24933	445.534	180.833	1.2965	5.16e-05	0.0011342	2154	uncharacterized protein LOC112275134 isoform X1 [Physcomitrella patens]
Cluster-30840.1946	777.333	315.936	1.2963	9.24e-06	0.0002564	5354	--
Cluster-30840.24034	604.064	245.595	1.2957	2.74e-07	1.21e-05	3001	hypothetical protein PHYPA_003384 [Physcomitrella patens]
Cluster-30840.10916	1131.52	460.694	1.2954	0.00018526	0.0033336	3632	pheophytinase, chloroplastic-like isoform X2 [Physcomitrella patens]
Cluster-30840.23256	453.066	184.314	1.294	4.98e-05	0.001098	1553	--
Cluster-30840.23065	369.85	150.479	1.2926	1.06e-05	0.00028826	3631	--
Cluster-30840.4809	1820.24	743.083	1.2916	4.28e-06	0.00013192	2409	--
Cluster-30840.22457	433.723	176.855	1.2915	0.00042976	0.0067482	588	NBS-LRR disease resistance protein homologue [Hordeum vulgare]
Cluster-30840.16011	1850.69	757.211	1.2882	0.00017609	0.003197	4458	probable folate-biopterin transporter 7 [Physcomitrella patens]
Cluster-30840.20408	890.078	364.221	1.2868	1.03e-05	0.00028136	1961	probable sodium..metabolite cotransporter BASS5, chloroplastic [Physcomitrella patens]
Cluster-30840.16202	77519.8	31819.5	1.2846	2.41e-07	1.08e-05	2948	fructose-bisphosphate aldolase 1, chloroplastic-like [Physcomitrella patens]
Cluster-30840.18627	560.632	230.235	1.2835	0.00017776	0.0032237	616	phosphoribulokinase, chloroplastic-like [Physcomitrella patens]
Cluster-30840.21078	2097.18	861.421	1.2828	5.33e-07	2.14e-05	1863	--
Cluster-30840.7706	260.035	106.663	1.2814	8.61e-07	3.25e-05	2887	F-box only protein 6-like [Physcomitrella patens]
Cluster-25347.0	107.66	44.4621	1.2814	0.00056592	0.0085665	2716	galactan beta-1,4-galactosyltransferase GALS1-like isoform X1 [Physcomitrella patens]
Cluster-30840.8730	126.187	52.0905	1.281	0.00086537	0.012027	4029	glycine-rich domain-containing protein 1-like [Physcomitrella patens]
Cluster-30840.12183	3149.9	1296.21	1.2803	4.45e-06	0.00013636	4791	hypothetical protein SELMODRAFT_404703 [Selaginella moellendorffii]
Cluster-30840.10692	7432.53	3061.13	1.2794	1.33e-11	1.63e-09	2890	ethylene-responsive transcription factor 10-like [Physcomitrella patens]
Cluster-31405.0	67.8348	27.8015	1.2791	0.0012219	0.015917	488	uncharacterized protein LOC112275851 [Physcomitrella patens]
Cluster-30840.12876	129.336	53.1245	1.278	4.5e-05	0.0010084	948	--
Cluster-30840.17625	721.09	297.554	1.2746	2.11e-06	7.1e-05	2028	vegetative cell wall protein gp1-like [Physcomitrella patens]
Cluster-30840.10040	5411.01	2236.24	1.2745	2.84e-06	9.2e-05	7664	uncharacterized protein LOC111918515, partial [Lactuca sativa]
Cluster-30840.24868	1714.88	709.435	1.2727	9.58e-07	3.55e-05	3824	hypothetical protein PHYPA_027643 [Physcomitrella patens]
Cluster-30840.18623	1400.2	579.556	1.2716	3.58e-07	1.52e-05	1190	hypothetical protein AM587_10008305 [Phytophthora nicotianae]
Cluster-30840.17396	3594.31	1491.42	1.2685	3.26e-06	0.00010383	3933	--
Cluster-30840.5663	758.099	314.792	1.2683	0.0005366	0.0081829	1450	late embryogenesis abundant protein, group 3-like [Physcomitrella patens]
Cluster-30840.23695	455.759	189.4	1.268	0.00024132	0.004164	762	--
Cluster-30840.16135	17222.3	7151.8	1.2678	1.45e-05	0.00037666	2321	elongation factor Tu, chloroplastic-like [Physcomitrella patens]
Cluster-30840.24367	2998.04	1245.26	1.2668	7.38e-12	9.53e-10	3749	5-amino-6-..5-phospho-D-ribitylamino..uracil phosphatase, chloroplastic-like [Physcomitrella patens]
Cluster-30840.21067	1724.42	716.149	1.2668	2.04e-08	1.23e-06	4354	DUF21 domain-containing protein At2g14520-like isoform X4 [Physcomitrella patens]
Cluster-30840.1531	254.267	105.541	1.2664	2.97e-06	9.55e-05	3909	molybdenum cofactor sulfurase-like isoform X3 [Physcomitrella patens]
Cluster-30840.20740	1407.88	585.108	1.2657	3.7e-08	2.08e-06	2811	uncharacterized protein LOC112290868 [Physcomitrella patens]
Cluster-30840.24935	194.952	80.9358	1.2648	0.00071174	0.010308	1196	--
Cluster-30840.24862	3188.22	1326.52	1.2645	2.5e-10	2.37e-08	3121	uncharacterized protein LOC112286170 isoform X1 [Physcomitrella patens]
Cluster-30840.25549	930.396	386.904	1.2644	1.51e-06	5.31e-05	5601	--
Cluster-30840.16834	10149.3	4226.81	1.2636	2.93e-12	4.15e-10	3198	NAC domain-containing protein 91-like [Physcomitrella patens]
Cluster-30840.8919	469.627	195.187	1.2636	1e-05	0.00027418	2587	--
Cluster-30840.17876	461.382	191.938	1.2634	1.02e-05	0.00027755	1221	aquaporin NIP1-1-like [Physcomitrella patens]
Cluster-30840.2424	141.927	58.916	1.2628	0.00059309	0.0088988	986	--
Cluster-30840.12573	1805.11	752.139	1.262	3.9e-07	1.64e-05	3332	uncharacterized protein LOC112292085 [Physcomitrella patens]
Cluster-30840.21830	338.557	140.76	1.2609	3.54e-05	0.00081922	4791	--
Cluster-30840.14553	164.672	68.6439	1.2607	0.00030789	0.0050929	637	--
Cluster-30840.4454	121.944	50.6107	1.2605	0.00098925	0.013414	320	--
Cluster-26913.0	401.675	167.994	1.2588	3.67e-05	0.00084536	2350	uncharacterized protein LOC112276296 [Physcomitrella patens]
Cluster-30840.2865	944.618	394.166	1.2586	4.47e-12	6.05e-10	3272	putative glutamine amidotransferase GAT1_2.1 [Physcomitrella patens]
Cluster-30840.25975	832.745	347.745	1.2578	8.8e-07	3.31e-05	2490	uncharacterized protein LOC112281009 [Physcomitrella patens]
Cluster-30840.13971	3179.87	1329.14	1.2577	7.17e-09	4.8e-07	4226	--
Cluster-30840.23854	196.405	81.9932	1.2566	0.00089889	0.012404	1053	PREDICTED: uncharacterized protein LOC104798352 isoform X2 [Tarenaya hassleriana]
Cluster-30840.526	456.566	190.99	1.256	1.91e-06	6.51e-05	2085	uncharacterized protein LOC112278025 [Physcomitrella patens]
Cluster-30840.8687	3419.38	1431.88	1.2554	3.16e-05	0.00074088	3980	--
Cluster-30840.10742	103.227	43.001	1.2533	0.00066345	0.0097413	1362	--
Cluster-30840.1192	487.059	203.854	1.2532	0.00057385	0.0086605	2307	hypothetical protein PHYPA_023526 [Physcomitrella patens]
Cluster-30840.2154	988.684	414.833	1.2523	1.81e-06	6.22e-05	2924	prolyl endopeptidase-like isoform X1 [Physcomitrella patens]
Cluster-30840.27874	1105.18	463.842	1.2515	5.87e-07	2.33e-05	4558	fatty acid desaturase 4-like 1, chloroplastic [Physcomitrella patens]
Cluster-30840.3055	476.176	199.887	1.2512	2.08e-08	1.25e-06	4577	myosin-11-like [Physcomitrella patens]
Cluster-30840.8938	3019.4	1269.26	1.25	4.23e-08	2.35e-06	1613	probable calcium-binding protein CML23 [Physcomitrella patens]
Cluster-30840.20821	1696.51	712.719	1.25	6.22e-07	2.45e-05	5859	uncharacterized protein LOC112286911 isoform X1 [Physcomitrella patens]
Cluster-30840.8151	4247.1	1786	1.2493	1.32e-06	4.71e-05	4987	protein phosphatase 2C and cyclic nucleotide-binding..kinase domain-containing protein-like [Physcomitrella patens]
Cluster-30840.26310	939.686	394.679	1.2492	1.09e-07	5.43e-06	3384	retinol dehydrogenase 13-like [Physcomitrella patens]
Cluster-30840.27794	296.721	124.419	1.249	0.00091751	0.012614	5547	cilia- and flagella-associated protein 65-like [Physcomitrella patens]
Cluster-30840.18892	4456.34	1874.44	1.2488	4.99e-10	4.36e-08	3792	ultraviolet-B receptor UVR8-like [Physcomitrium patens]
Cluster-30840.9526	901.107	379.015	1.2487	7.12e-07	2.73e-05	782	--
Cluster-30840.26738	4829.41	2032.21	1.2486	2.96e-21	1.2e-18	5178	flavonoid 3'-monooxygenase [Physcomitrium patens]
Cluster-30840.11768	4095.77	1723.34	1.2486	1.25e-05	0.00033128	1727	heme-binding-like protein At3g10130, chloroplastic [Physcomitrella patens]
Cluster-30840.22389	722.389	303.553	1.2481	8.56e-06	0.00023928	1286	--
Cluster-30840.13060	431.927	181.5	1.2467	0.00010888	0.0021298	1115	uncharacterized protein LOC112285045 isoform X2 [Physcomitrella patens]
Cluster-30840.26915	853.582	359.267	1.2466	6.07e-05	0.001304	2409	--
Cluster-28178.1	147.266	61.7817	1.246	0.002208	0.025852	3189	--
Cluster-30840.15003	2902.27	1223.87	1.2453	3.3e-05	0.000771	4125	acyl-lipid ..8-3..-desaturase [Physcomitrella patens]
Cluster-30840.13099	494.026	207.857	1.2453	7.02e-05	0.001468	4735	tetratricopeptide repeat protein 30B-like isoform X1 [Physcomitrella patens]
Cluster-30840.15823	6620.84	2792.88	1.245	4.09e-07	1.71e-05	2514	protein DETOXIFICATION 16-like [Physcomitrella patens]
Cluster-18650.0	275.071	116.518	1.2446	0.0037444	0.039735	4701	ABC transporter ATP-binding protein..permease PDR18-like [Quercus suber]
Cluster-30840.18456	1937.3	817.517	1.2438	2.99e-08	1.72e-06	5841	U-box domain-containing protein 44-like [Physcomitrella patens]
Cluster-30840.16010	6536.79	2760.68	1.2433	0.00014056	0.0026359	12424	uncharacterized protein LOC112286847 [Physcomitrella patens]
Cluster-30840.12885	2020.3	853.186	1.2428	0.00018923	0.0033951	6429	--
Cluster-30840.18922	822.094	347.109	1.2423	1.41e-05	0.00036839	2658	PREDICTED: uncharacterized protein LOC102598401 [Solanum tuberosum]
Cluster-30840.8261	562.059	237.429	1.2423	1.41e-05	0.00036911	2357	SPX domain-containing membrane protein Os06g0129400-like isoform X1 [Physcomitrella patens]
Cluster-30840.13201	183.472	77.3249	1.2419	0.0005358	0.0081744	1092	--
Cluster-30840.16260	1150.39	486.075	1.2413	0.00027753	0.0046759	3815	serine hydroxymethyltransferase 4-like isoform X1 [Physcomitrella patens]
Cluster-30840.14643	2663.94	1126.59	1.2409	2.9e-05	0.00069098	2299	suprabasin-like isoform X2 [Physcomitrella patens]
Cluster-30840.7921	109.5	46.09	1.2404	0.00059394	0.0089057	3342	uncharacterized protein LOC112281355 [Physcomitrella patens]
Cluster-30840.14202	825.631	348.982	1.2404	0.0012548	0.016279	7707	uncharacterized protein LOC112288511 [Physcomitrella patens]
Cluster-30840.1317	885.154	374.621	1.2401	0.00030507	0.0050575	4982	hypothetical protein KFL_005820050 [Klebsormidium nitens]
Cluster-30840.29012	1091.36	461.906	1.2393	1.73e-05	0.00044127	5743	GDT1-like protein 1, chloroplastic [Physcomitrella patens]
Cluster-30840.21921	2023.63	857.361	1.2388	2.84e-09	2.1e-07	5591	parkin coregulated gene protein homolog [Physcomitrella patens]
Cluster-30840.11044	124.702	52.6223	1.238	0.0041162	0.042742	837	--
Cluster-30840.1553	281.132	118.906	1.2375	0.0018861	0.022701	4157	--
Cluster-30840.11589	334.278	141.481	1.2372	4.75e-06	0.00014392	1717	--
Cluster-30840.28409	250.053	105.712	1.2372	0.00077563	0.011013	4206	--
Cluster-30840.9010	427.118	180.612	1.2371	4.21e-05	0.00095008	1243	--
Cluster-30840.23496	255.064	108.024	1.2367	8.28e-05	0.00169	466	acyltransferase-like protein At1g54570, chloroplastic [Physcomitrella patens]
Cluster-17591.0	193.126	82.3132	1.2334	0.0016767	0.02063	3789	disease resistance protein TAO1-like [Physcomitrella patens]
Cluster-30840.15760	3792.41	1615.36	1.231	6.78e-09	4.58e-07	2505	hypothetical protein PHYPA_009623 [Physcomitrella patens]
Cluster-30840.27859	875.733	372.588	1.2308	0.00034867	0.005641	5729	uncharacterized protein LOC112277703 [Physcomitrella patens]
Cluster-30840.6213	406.48	172.975	1.2303	0.0001269	0.0024203	2874	uncharacterized protein LOC112286871 isoform X2 [Physcomitrella patens]
Cluster-29144.1	96.5159	41.0506	1.2299	0.00024711	0.0042496	1431	--
Cluster-30840.11926	187.245	79.5188	1.2284	0.0030123	0.033193	1052	16.9 kDa class I heat shock protein 3-like [Physcomitrella patens]
Cluster-30840.23968	644.095	274.981	1.2283	0.00065304	0.0096221	927	cellulose synthase-like protein D2 [Physcomitrella patens]
Cluster-30840.18213	913.499	389.691	1.228	1.74e-10	1.71e-08	3459	phospholipase D gamma 1-like [Physcomitrella patens]
Cluster-14784.0	107.451	46.0627	1.2248	0.00028319	0.0047558	3165	sulfite exporter TauE..SafE family protein 2-like [Physcomitrella patens]
Cluster-30840.1572	226.715	97.199	1.2236	0.0019486	0.023312	3026	--
Cluster-30840.18012	11571	4954.72	1.2235	0.00011623	0.0022508	5695	ferredoxin-dependent glutamate synthase, chloroplastic-like [Physcomitrella patens]
Cluster-30840.19158	440.716	188.7	1.2218	0.00028632	0.0048011	2523	--
Cluster-30840.21257	777.342	332.901	1.2217	0.00030922	0.0051107	3033	--
Cluster-30840.28002	316.697	135.867	1.2213	1.57e-07	7.48e-06	2900	RING-H2 finger protein ATL7-like [Physcomitrella patens]
Cluster-30840.13675	1864.88	799.677	1.2213	4.36e-06	0.00013406	4095	inositol 3-kinase-like isoform X4 [Physcomitrella patens]
Cluster-30840.18363	147.675	63.0657	1.2209	0.00036342	0.0058515	504	ferric reduction oxidase 6-like [Physcomitrella patens]
Cluster-11823.0	183.26	78.6482	1.2202	0.00029739	0.004957	723	hypothetical protein MARPO_0085s0067 [Marchantia polymorpha]
Cluster-30840.21527	2212.54	949.531	1.2199	1.55e-10	1.56e-08	2077	--
Cluster-30840.16346	28738	12352.8	1.2181	3.67e-07	1.56e-05	1608	pathogenesis-related protein 2-like [Physcomitrella patens]
Cluster-30840.19606	168.313	72.4564	1.2159	0.0028887	0.032132	492	glycine-rich domain-containing protein 1-like isoform X1 [Physcomitrella patens]
Cluster-30840.16085	1060.14	456.468	1.2152	8.64e-05	0.0017509	2113	uncharacterized protein LOC112292495 [Physcomitrella patens]
Cluster-30840.27419	200.96	86.2346	1.215	0.002712	0.030566	1647	--
Cluster-30840.11769	119.253	50.9951	1.215	0.0038196	0.040305	715	hypothetical protein PHYPA_018196 [Physcomitrella patens]
Cluster-30840.8905	390.22	167.814	1.2148	4.27e-05	0.00096351	1069	--
Cluster-30840.28637	760.877	328.151	1.2145	2.03e-07	9.33e-06	3566	uncharacterized protein LOC112276344 [Physcomitrella patens]
Cluster-30840.9908	3009.94	1296.96	1.2139	2.46e-07	1.1e-05	3723	DEAD-box ATP-dependent RNA helicase 32-like [Physcomitrella patens]
Cluster-30840.13455	618.064	266.002	1.2138	6.44e-07	2.53e-05	3078	--
Cluster-30840.14198	1000.34	430.9	1.2131	6.91e-05	0.0014506	748	--
Cluster-30840.20230	232.709	100.364	1.2109	0.00021202	0.0037302	641	--
Cluster-30840.10274	1149.81	496.499	1.21	7.02e-06	0.00020198	3117	--
Cluster-30840.12587	2183.4	943.226	1.2098	1.51e-11	1.82e-09	2130	uncharacterized protein LOC112275247 [Physcomitrella patens]
Cluster-30840.25848	842.435	364.463	1.2089	1.01e-05	0.0002751	3162	uncharacterized protein LOC112276784 [Physcomitrella patens]
Cluster-32126.1	185.071	79.8367	1.2081	4.31e-05	0.0009708	2512	--
Cluster-30840.10602	1428.62	618.213	1.2077	0.000125	0.0023895	2236	malate dehydrogenase [NADP] 1, chloroplastic-like [Physcomitrella patens]
Cluster-30840.26208	1918.13	830.082	1.2071	7.82e-10	6.55e-08	2274	D-xylose-proton symporter-like 3, chloroplastic [Physcomitrella patens]
Cluster-30840.14818	6933.65	3002.93	1.207	8.1e-07	3.07e-05	5886	uncharacterized protein LOC112285512 [Physcomitrella patens]
Cluster-30840.9057	1623.05	702.929	1.2065	3.63e-06	0.00011438	5812	--
Cluster-30840.3127	788.076	341.264	1.2061	0.00019597	0.0034992	2611	--
Cluster-8859.0	175.711	76.523	1.2042	0.0009881	0.013401	2307	uncharacterized protein LOC112293091 [Physcomitrella patens]
Cluster-30840.14885	3626.22	1573.58	1.204	2.48e-09	1.87e-07	3459	uncharacterized protein LOC112288390 [Physcomitrella patens]
Cluster-30840.28018	242.631	105.076	1.2017	0.0010731	0.014336	1381	--
Cluster-30840.25467	1319.33	573.391	1.2016	2.34e-08	1.39e-06	1477	uncharacterized protein LOC112275816 [Physcomitrella patens]
Cluster-30840.19941	663.612	288.087	1.2015	6.86e-06	0.00019841	3520	uncharacterized protein LOC112281039 [Physcomitrella patens]
Cluster-14048.0	118.226	51.5186	1.2014	0.0003102	0.0051235	2056	--
Cluster-30840.21630	151.422	65.4797	1.2014	0.004876	0.048945	4049	hypothetical protein PHYPA_000730 [Physcomitrella patens]
Cluster-30840.13976	239.161	103.661	1.2005	1.88e-05	0.00047328	1412	--
Cluster-30840.28023	171.925	74.9245	1.1997	0.0018197	0.022021	3036	ethylene-responsive transcription factor TINY-like [Physcomitrella patens]
Cluster-30840.5630	1178.97	512.916	1.1989	3.28e-10	2.99e-08	5626	probable DNA helicase MCM8 isoform X1 [Physcomitrella patens]
Cluster-30840.12821	410.687	178.602	1.1989	6.4e-06	0.00018701	1354	uncharacterized protein LOC112276097 isoform X1 [Physcomitrella patens]
Cluster-30840.8940	1436.99	626.104	1.1979	4.64e-05	0.0010337	4547	--
Cluster-30840.27684	1909.53	832.185	1.1969	1.24e-05	0.00032981	4181	C2 domain-containing protein At1g53590-like isoform X2 [Physcomitrella patens]
Cluster-30840.10824	480.93	209.811	1.1965	0.0006164	0.0091728	1267	hypothetical protein PHYPA_014729 [Physcomitrella patens]
Cluster-30840.27997	636.234	277.171	1.1964	2.37e-06	7.85e-05	4616	protein EFFECTOR OF TRANSCRIPTION 2-like [Physcomitrella patens]
Cluster-30840.10785	311.14	135.739	1.1939	0.0005571	0.0084565	1160	high-affinity nitrate transporter-activating protein 2.1-like [Physcomitrella patens]
Cluster-30840.15259	1502.8	657.13	1.1928	2.65e-05	0.00064134	3070	heat shock protein 90-5, chloroplastic-like [Physcomitrella patens]
Cluster-30840.2265	382.087	167.124	1.1928	0.00047873	0.0074285	1972	uncharacterized protein LOC112295988 [Physcomitrella patens]
Cluster-30840.19657	920.846	402.494	1.1917	9.57e-08	4.83e-06	963	hypothetical protein AM588_10000541 [Phytophthora nicotianae]
Cluster-30840.21528	2787.45	1220.38	1.1914	0.00024814	0.0042609	3575	--
Cluster-30840.17313	1166.34	510.177	1.1908	2e-07	9.23e-06	1481	cycloartenol synthase-like [Physcomitrella patens]
Cluster-30840.12823	753.362	329.728	1.1892	8.26e-06	0.0002322	1180	uncharacterized protein LOC112276097 isoform X2 [Physcomitrella patens]
Cluster-30840.2144	238.158	104.109	1.1888	0.00056825	0.0085856	1574	--
Cluster-30840.25909	270.316	118.776	1.1861	1.97e-05	0.00049364	3077	--
Cluster-30840.17727	1909.49	838.687	1.1858	2.85e-07	1.25e-05	2328	disease resistance protein TAO1-like [Physcomitrella patens]
Cluster-30840.12572	138.947	60.9323	1.1856	0.0016692	0.020562	1195	hypothetical protein PHYPA_008789 [Physcomitrella patens]
Cluster-30840.8858	73.1577	32.1573	1.1854	0.0035193	0.037783	1174	--
Cluster-30840.23537	242.921	106.865	1.1844	2.21e-05	0.00054726	553	--
Cluster-30840.21042	139.3	61.1507	1.1844	0.00096816	0.013162	1060	--
Cluster-30840.5481	385.885	169.578	1.1843	3.03e-05	0.00071689	1208	protein TSS-like isoform X2 [Physcomitrella patens]
Cluster-30840.28662	142.201	62.5011	1.1827	0.00016652	0.0030464	1029	--
Cluster-30840.15413	1273.31	560.888	1.1818	3.42e-06	0.00010829	320	hypothetical protein AURANDRAFT_3178, partial [Aureococcus anophagefferens]
Cluster-30840.3284	966.529	426.021	1.1803	1.3e-07	6.31e-06	3740	hypothetical protein MANES_02G177900 [Manihot esculenta]
Cluster-30840.23495	1577.75	695.555	1.1803	7.09e-07	2.72e-05	3813	acyltransferase-like protein At1g54570, chloroplastic [Physcomitrella patens]
Cluster-30840.6595	177.676	78.0792	1.1799	0.00025813	0.0044034	1344	--
Cluster-30840.10071	131.761	57.9152	1.1791	0.0017012	0.020883	2260	--
Cluster-30840.19055	845.265	373.39	1.179	6.7e-12	8.75e-10	1224	proto-oncogene serine..threonine-protein kinase mos-like isoform X3 [Physcomitrella patens]
Cluster-30840.13733	89.078	39.126	1.1762	0.0024925	0.028601	634	--
Cluster-30840.13696	98.8713	43.5643	1.1742	0.00087536	0.012138	949	succinate dehydrogenase [ubiquinone] iron-sulfur subunit-like [Physcomitrella patens]
Cluster-30840.26670	251.072	110.914	1.173	0.00013122	0.0024894	3491	uncharacterized protein LOC112285087 [Physcomitrella patens]
Cluster-30840.18150	625.525	277.106	1.1713	1.36e-06	4.83e-05	1410	imidazoleglycerol-phosphate dehydratase-like [Physcomitrella patens]
Cluster-30840.989	300.364	133.594	1.1705	0.00078257	0.0111	2215	uncharacterized protein LOC112291982 [Physcomitrella patens]
Cluster-30840.13271	361.079	160.533	1.1701	4.14e-05	0.00093753	1012	--
Cluster-30840.15355	415.775	184.745	1.1689	3.65e-06	0.00011475	436	--
Cluster-30840.22923	99.1235	44.0876	1.1681	0.00042285	0.0066584	1295	probable apyrase 6 [Physcomitrella patens]
Cluster-30840.12039	2347.33	1044.61	1.1672	1.08e-10	1.11e-08	4692	transposase [Ipomoea nil]
Cluster-30840.11043	182.098	80.9672	1.1662	0.0005602	0.0084964	1534	--
Cluster-30840.4519	202.255	89.8811	1.1661	0.00075956	0.010845	1226	protein YLS3-like [Physcomitrella patens]
Cluster-30840.11046	859.286	382.565	1.1655	0.0004024	0.0063767	2248	--
Cluster-30840.8096	1253.21	558.696	1.1645	1.59e-06	5.57e-05	1978	serine acetyltransferase 5-like [Physcomitrella patens]
Cluster-30840.20930	559.924	249.902	1.1642	0.0025984	0.029574	858	--
Cluster-30840.10396	3047.8	1359.84	1.164	0.00011752	0.0022731	1101	cold-regulated 413 plasma membrane protein 1-like [Physcomitrella patens]
Cluster-30840.15131	4247.86	1896.81	1.1631	6.98e-08	3.64e-06	1494	--
Cluster-30840.14755	1385.74	618.875	1.1621	4.55e-06	0.00013902	1357	fructose-bisphosphate aldolase 1, chloroplastic-like [Physcomitrella patens]
Cluster-30840.11049	774.089	345.42	1.1619	0.00030221	0.0050225	2157	--
Cluster-30840.6705	1575.72	703.709	1.1617	1.03e-05	0.00028167	7708	hypothetical protein SELMODRAFT_404703 [Selaginella moellendorffii]
Cluster-30840.26491	1797.15	803.568	1.1606	1.91e-08	1.16e-06	1248	ultraviolet-B receptor UVR8-like isoform X2 [Physcomitrella patens]
Cluster-30840.25343	761.628	340.438	1.1595	8.23e-06	0.00023153	3527	uncharacterized protein LOC112283825 [Physcomitrella patens]
Cluster-30840.13128	829.7	371.286	1.159	0.0001987	0.0035386	3299	uncharacterized protein LOC112341316 [Selaginella moellendorffii]
Cluster-30840.1684	557.868	249.711	1.1581	7.23e-07	2.77e-05	3575	proline-rich receptor-like protein kinase PERK14 [Physcomitrella patens]
Cluster-30840.9492	173.899	77.7466	1.1577	0.0001009	0.0019971	1317	--
Cluster-30840.15668	4616.18	2070.64	1.1568	0.00051102	0.0078678	2004	low molecular mass early light-inducible protein HV90, chloroplastic-like [Physcomitrella patens]
Cluster-30840.2596	471.867	211.486	1.1568	0.0011517	0.015172	3153	--
Cluster-30840.11452	1761.2	789.79	1.1565	4.85e-06	0.00014648	1818	transcription initiation factor TFIID subunit 3-like [Physcomitrella patens]
Cluster-30840.19659	356.83	159.664	1.1549	1.93e-05	0.00048437	2514	uncharacterized protein LOC112295658 [Physcomitrella patens]
Cluster-30840.18706	3060.41	1373.94	1.1546	6.48e-07	2.54e-05	4233	probable folate-biopterin transporter 2 [Physcomitrella patens]
Cluster-16760.0	215.499	96.4927	1.1546	4.76e-06	0.00014424	4138	--
Cluster-30840.18766	2033.97	912.934	1.1545	1.86e-06	6.37e-05	1115	ferric reduction oxidase 6-like [Physcomitrella patens]
Cluster-30840.5384	5774.15	2593.67	1.1545	0.003316	0.035979	852	late embryogenesis abundant protein 14-like [Physcomitrella patens]
Cluster-30840.20016	165.701	74.2832	1.1538	5.29e-05	0.0011593	4970	hypothetical protein PHYPA_016421 [Physcomitrella patens]
Cluster-30840.2699	86.8744	39.1845	1.1536	0.0048834	0.049004	2744	ankyrin-1-like [Physcomitrella patens]
Cluster-30840.8703	2144.53	963.417	1.1535	2.11e-08	1.26e-06	2479	psbP domain-containing protein 4, chloroplastic-like [Physcomitrella patens]
Cluster-30840.3238	1091.01	490.136	1.1535	3.11e-06	9.94e-05	1467	hypothetical protein PHYPA_018301 [Physcomitrella patens]
Cluster-30840.16250	8657.47	3892.67	1.1529	5.02e-09	3.53e-07	2369	ferric reduction oxidase 6-like [Physcomitrella patens]
Cluster-30840.5798	361.178	162.358	1.1529	1.67e-05	0.00042663	1542	light-harvesting complex-like protein OHP2, chloroplastic [Physcomitrella patens]
Cluster-30840.14354	5566.62	2504.22	1.1521	4.26e-09	3.06e-07	2097	probable phospholipid hydroperoxide glutathione peroxidase [Physcomitrella patens]
Cluster-30840.26461	214.648	96.3344	1.1514	0.00019155	0.003433	1089	thioredoxin-like protein AAED1, chloroplastic [Physcomitrella patens]
Cluster-30840.13145	3578.19	1610.47	1.1512	1.89e-06	6.44e-05	3242	AAA-ATPase At5g57480-like [Physcomitrella patens]
Cluster-30840.17397	1960.87	882.615	1.1505	1.31e-06	4.69e-05	5097	hypothetical protein CHLRE_01g041800v5 [Chlamydomonas reinhardtii]
Cluster-26218.0	85.5014	38.4949	1.1491	0.00080976	0.011418	1886	--
Cluster-30840.13325	376.083	169.361	1.1478	3.32e-07	1.42e-05	1956	hypothetical protein VITISV_019902 [Vitis vinifera]
Cluster-30840.5515	883.722	398.933	1.147	9.85e-08	4.97e-06	2532	uncharacterized protein LOC112275109 [Physcomitrella patens]
Cluster-32283.0	132.608	59.8065	1.1467	0.0035061	0.037653	1182	uncharacterized protein LOC112286505 [Physcomitrella patens]
Cluster-30840.935	234.745	105.754	1.1464	0.0014239	0.018044	1217	--
Cluster-30840.12603	285.993	128.756	1.1463	1.06e-05	0.00028789	587	--
Cluster-30840.18672	516.183	233.485	1.145	1.53e-05	0.00039637	2279	hypothetical protein PHYPA_029069 [Physcomitrella patens]
Cluster-30840.21557	2332.72	1054.68	1.1445	1.36e-12	2.02e-10	8646	hypothetical protein PHYPA_014748 [Physcomitrella patens]
Cluster-30840.15712	409.972	184.971	1.1443	5.33e-05	0.0011673	4591	hypothetical protein PHYPA_009251 [Physcomitrella patens]
Cluster-30840.18302	277.199	125.256	1.1439	0.00086608	0.012033	2008	--
Cluster-30840.5051	3051.1	1382.34	1.1427	6.46e-08	3.41e-06	2252	SNAP25 homologous protein SNAP33-like [Physcomitrella patens]
Cluster-30840.25994	329.398	149.065	1.1423	0.0010552	0.014163	1102	protein WALLS ARE THIN 1-like isoform X1 [Physcomitrella patens]
Cluster-30840.17550	1646.38	745.659	1.1418	3.22e-10	2.94e-08	2376	--
Cluster-30840.15939	18162.4	8232.41	1.1415	7e-05	0.0014658	3391	uncharacterized protein LOC112284006 [Physcomitrella patens]
Cluster-30840.16017	6143.55	2785.87	1.1408	2.16e-05	0.00053627	1236	glutamate decarboxylase 4-like [Physcomitrella patens]
Cluster-30840.14581	2803.32	1271.62	1.1399	2.21e-07	1e-05	5467	phosphatidylserine decarboxylase proenzyme 3-like [Physcomitrella patens]
Cluster-30840.16453	17507.5	7947.58	1.1394	1.03e-09	8.4e-08	4989	protein LYK5-like [Physcomitrella patens]
Cluster-30840.21141	1567.54	711.022	1.1394	2.21e-06	7.38e-05	4216	somatic embryogenesis receptor kinase 2-like isoform X2 [Physcomitrella patens]
Cluster-30840.10156	224.807	102.028	1.1382	0.00066798	0.0097985	465	--
Cluster-30840.963	153.884	69.5216	1.1381	0.0043823	0.044963	2631	--
Cluster-30840.7592	2371.03	1077.54	1.1369	3.05e-07	1.32e-05	2552	inositol-3-phosphate synthase-like [Physcomitrella patens]
Cluster-30840.2682	997.256	453.339	1.1356	2.93e-05	0.00069708	3522	gibberellin 20 oxidase 1-D-like [Physcomitrella patens]
Cluster-30840.7628	2188.22	996.145	1.135	4.61e-05	0.0010289	2603	transmembrane protein 56-like [Physcomitrella patens]
Cluster-30840.17523	3928.38	1790.07	1.134	4.99e-07	2.03e-05	2904	D-amino-acid transaminase, chloroplastic-like isoform X1 [Physcomitrella patens]
Cluster-30840.14008	668.603	304.718	1.1315	2.93e-05	0.00069759	1004	malate dehydrogenase, mitochondrial-like [Physcomitrella patens]
Cluster-30840.14151	628.369	286.614	1.1311	1.36e-06	4.84e-05	1066	cellulose synthase-like protein D2 [Physcomitrella patens]
Cluster-30840.8791	189.382	86.0678	1.1304	0.0030354	0.033421	2675	uncharacterized protein LOC112294417 [Physcomitrella patens]
Cluster-30840.13262	352.185	160.435	1.1291	0.00095493	0.013025	811	--
Cluster-30840.24681	531.343	242.879	1.1286	6.08e-07	2.4e-05	2316	actin-related protein 2..3 complex subunit 1A-like isoform X1 [Physcomitrella patens]
Cluster-30840.6966	2138.49	979.272	1.1274	7.38e-07	2.82e-05	1461	dehydration-responsive element-binding protein 5-8 [Syntrichia caninervis]
Cluster-30840.7487	910.536	416.439	1.1273	8.64e-07	3.25e-05	3896	protein EFFECTOR OF TRANSCRIPTION 2-like [Physcomitrella patens]
Cluster-30840.9954	2773.71	1269.47	1.1269	1.05e-06	3.86e-05	4015	protein ACTIVITY OF BC1 COMPLEX KINASE 1, chloroplastic-like isoform X1 [Physcomitrella patens]
Cluster-30840.4616	1115.11	509.996	1.1269	0.0002273	0.0039546	2733	5-formyltetrahydrofolate cyclo-ligase, mitochondrial-like [Physcomitrella patens]
Cluster-30840.4335	1086.15	497.402	1.126	0.0014906	0.018722	1897	--
Cluster-30840.3943	267.753	122.429	1.1258	0.00013272	0.0025162	2954	LOB domain-containing protein 4-like [Physcomitrella patens]
Cluster-30840.23852	89.4157	41.0546	1.1254	0.0012027	0.015719	1088	--
Cluster-30840.26658	1308.86	600.325	1.1238	9.08e-13	1.39e-10	2703	RING-H2 finger protein ATL5-like [Physcomitrella patens]
Cluster-30840.19259	6771.63	3107.17	1.1235	1.56e-09	1.22e-07	5754	BTB..POZ domain-containing protein At1g67900-like [Physcomitrella patens]
Cluster-30840.2149	167.248	76.4018	1.1228	0.0019684	0.023524	4116	uncharacterized protein LOC112278252 [Physcomitrella patens]
Cluster-32745.2	1152.32	529.72	1.1219	1.28e-08	8.12e-07	2177	universal stress protein PHOS32-like isoform X1 [Physcomitrella patens]
Cluster-30840.15410	1257.83	577.625	1.1217	4.92e-08	2.68e-06	1858	--
Cluster-30840.19467	130.137	59.6317	1.1213	0.00018054	0.0032644	508	serine protease SPPA, chloroplastic-like [Physcomitrella patens]
Cluster-30840.16436	2750.9	1265.2	1.1202	1.87e-14	3.56e-12	4621	uncharacterized protein LOC112282475 isoform X1 [Physcomitrella patens]
Cluster-30840.9912	2637.85	1213.68	1.1197	7.36e-08	3.8e-06	5434	phytochrome, partial [Leucobryum albidum]
Cluster-30840.14772	3722.87	1713.19	1.1196	1.39e-09	1.1e-07	1599	uncharacterized protein LOC112287788 [Physcomitrella patens]
Cluster-30840.16839	4535.51	2086.96	1.1196	9.93e-06	0.00027261	4992	ABC transporter G family member 29-like isoform X2 [Physcomitrella patens]
Cluster-30840.17567	22583.9	10393.3	1.1196	0.00028805	0.0048265	2475	carbonic anhydrase 2-like [Physcomitrella patens]
Cluster-30840.5679	820.819	377.826	1.1193	1.74e-07	8.19e-06	4816	probable lysophospholipase BODYGUARD 4 isoform X1 [Physcomitrella patens]
Cluster-30840.16776	4081.89	1879.26	1.119	3.24e-11	3.76e-09	3536	uncharacterized protein LOC112282460 [Physcomitrella patens]
Cluster-30840.440	316.743	145.846	1.1172	1.55e-06	5.44e-05	3384	U-box domain-containing protein 1-like [Physcomitrella patens]
Cluster-30840.12937	385.233	177.538	1.1167	1.26e-05	0.0003352	668	probable LIM domain-containing serine..threonine-protein kinase DDB_G0286997 [Physcomitrella patens]
Cluster-30840.15808	762.167	351.506	1.1159	0.00011228	0.0021881	814	hypothetical protein MARPO_0199s0015 [Marchantia polymorpha]
Cluster-30840.26181	272.695	125.644	1.1157	7.43e-05	0.0015426	996	--
Cluster-30840.28891	308.647	142.881	1.1148	0.0040752	0.042418	2368	cytochrome P450 85A1-like [Physcomitrella patens]
Cluster-30840.16304	19746.3	9118.43	1.1146	0.00016472	0.0030234	3099	ABC transporter G family member 29-like [Physcomitrella patens]
Cluster-30840.20928	260.39	120.144	1.1143	0.00079061	0.01119	891	--
Cluster-30840.21068	118.766	54.66	1.1135	0.0033995	0.036719	2664	uncharacterized protein LOC112287914 isoform X1 [Physcomitrella patens]
Cluster-30840.933	417.914	192.983	1.1134	1.33e-07	6.45e-06	2372	uncharacterized protein LOC112279437 [Physcomitrella patens]
Cluster-30840.6526	463.49	214.019	1.1133	0.00046498	0.0072453	988	--
Cluster-30840.22280	95.4031	43.8376	1.113	0.0040383	0.042122	1582	hypothetical protein AXG93_2550s1360 [Marchantia polymorpha subsp. ruderalis]
Cluster-30840.9754	1930.8	892.392	1.1126	3e-05	0.00071105	2755	monooxygenase 3-like [Physcomitrella patens]
Cluster-30840.19293	914.086	422.352	1.1124	1.16e-05	0.000311	3282	--
Cluster-30840.20440	6706.49	3105.13	1.1107	1.92e-05	0.00048196	2768	zeaxanthin epoxidase, chloroplastic-like [Physcomitrella patens]
Cluster-30840.12789	2502.34	1158.94	1.11	3.91e-08	2.18e-06	4199	solute carrier family 40 member 3, chloroplastic-like isoform X1 [Physcomitrella patens]
Cluster-30840.1569	282.136	130.495	1.1097	0.00021534	0.0037807	1920	fructose-bisphosphate aldolase, cytoplasmic isozyme-like [Physcomitrella patens]
Cluster-30840.8076	1548.05	717.333	1.1092	7.57e-14	1.32e-11	3208	putative clathrin assembly protein At2g01600 [Physcomitrella patens]
Cluster-30840.13469	369.189	170.889	1.1092	4.2e-06	0.00012987	650	--
Cluster-30840.16297	2525.28	1170.46	1.1092	1.14e-05	0.00030565	1944	ABC transporter G family member 29-like isoform X2 [Physcomitrella patens]
Cluster-30840.12376	2593.18	1201.72	1.1091	9.46e-06	0.00026138	3422	protein root UVB sensitive 6-like [Physcomitrella patens]
Cluster-30840.17459	262.409	121.953	1.1073	7.06e-06	0.00020282	887	galactolipid galactosyltransferase SFR2, chloroplastic-like [Physcomitrella patens]
Cluster-30840.4282	1233.07	572.174	1.1064	1.75e-05	0.00044485	4759	zinc finger protein [Macleaya cordata]
Cluster-30840.11667	382.463	177.392	1.1064	0.00012044	0.0023196	2545	uncharacterized protein LOC112284823 [Physcomitrella patens]
Cluster-30840.4946	742.706	344.928	1.1053	0.00022419	0.0039085	1848	uncharacterized protein LOC112275911 [Physcomitrella patens]
Cluster-30840.20929	385.38	179.124	1.1051	0.0001941	0.0034713	802	--
Cluster-30840.22815	4306.82	2002.03	1.1048	2.43e-14	4.57e-12	4256	NAC domain-containing protein 2-like [Physcomitrella patens]
Cluster-30840.15458	1317.55	612.192	1.1048	3.26e-05	0.00076059	410	hypothetical protein PHYPA_017413 [Physcomitrella patens]
Cluster-30840.22572	3728.68	1734.27	1.1039	3.6e-09	2.63e-07	2024	chaperonin-like RbcX protein 2, chloroplastic isoform X1 [Physcomitrella patens]
Cluster-30840.11321	3063.62	1425.95	1.1037	7.35e-05	0.0015258	2750	uncharacterized protein LOC112273686 [Physcomitrella patens]
Cluster-30840.89	91.5886	42.6247	1.1037	0.0022926	0.026654	2098	uncharacterized protein LOC112273656 [Physcomitrella patens]
Cluster-30840.2494	175.086	81.2532	1.1031	5.68e-05	0.0012328	3662	uncharacterized protein LOC110933278 [Helianthus annuus]
Cluster-30840.11235	4751.3	2212.51	1.1022	6.37e-09	4.35e-07	2379	NDR1..HIN1-like protein 1 [Physcomitrella patens]
Cluster-30840.16803	6824.16	3178.57	1.102	2.59e-08	1.51e-06	5017	--
Cluster-30840.24125	696.024	323.675	1.1017	2.83e-05	0.00067874	6536	hypothetical protein PHYPA_028558 [Physcomitrella patens]
Cluster-30840.3963	731.48	340.338	1.1016	0.001032	0.013901	2747	ankyrin-1-like [Physcomitrella patens]
Cluster-30840.18564	2895.7	1349.44	1.1007	5.21e-08	2.81e-06	4405	uncharacterized protein LOC112281385 [Physcomitrella patens]
Cluster-30840.11763	364.419	169.681	1.1005	0.00013792	0.0025964	1812	--
Cluster-30840.2735	1288.24	600.319	1.1003	3.84e-12	5.3e-10	1230	--
Cluster-30840.22287	104.243	48.6537	1.0992	0.0044188	0.045283	777	probable LRR receptor-like serine..threonine-protein kinase At1g67720 isoform X2 [Physcomitrella patens]
Cluster-30840.25250	1314.22	613.453	1.0988	1.49e-05	0.00038687	3942	protein DETOXIFICATION 46, chloroplastic-like [Physcomitrella patens]
Cluster-30840.10041	2995.04	1398.37	1.0986	0.00059394	0.0089057	3513	--
Cluster-30840.23046	448.936	209.198	1.0978	4.51e-06	0.00013804	2551	uncharacterized protein LOC112294486 [Physcomitrella patens]
Cluster-30840.27660	1576.66	736.557	1.0974	1.83e-05	0.00046207	5102	methyltransferase-like protein 13 [Physcomitrella patens]
Cluster-30840.6641	1798.26	840.567	1.0964	3.29e-07	1.41e-05	3404	--
Cluster-30840.16755	4832.16	2259.44	1.0964	5.58e-05	0.0012136	3488	uncharacterized protein LOC112295118 [Physcomitrella patens]
Cluster-30840.5013	707.788	331.398	1.0959	5.52e-05	0.0012027	957	cellulose synthase-like protein D3 [Physcomitrella patens]
Cluster-30840.2543	279.892	130.74	1.0953	0.0010659	0.014274	1548	hypothetical protein PHYPA_025939 [Physcomitrella patens]
Cluster-30840.17884	3557.95	1665.36	1.0952	1.68e-08	1.03e-06	3916	scarecrow-like protein 33 [Physcomitrella patens]
Cluster-30840.11822	516.676	241.513	1.0947	6.62e-07	2.59e-05	2252	--
Cluster-30840.11190	6650.01	3116.04	1.0934	0.00043244	0.0067855	3900	ABC transporter G family member 29-like [Physcomitrella patens]
Cluster-30840.5268	683.252	319.985	1.0929	0.0011464	0.01512	1763	probable ADP-ribosylation factor GTPase-activating protein AGD15 [Physcomitrella patens]
Cluster-30840.20050	403.582	189.489	1.0917	0.00011204	0.0021841	1970	--
Cluster-30840.12597	162.654	75.9031	1.0916	0.0034469	0.037106	419	--
Cluster-30840.1103	342.803	160.828	1.0905	4.8e-05	0.0010619	2523	uncharacterized protein LOC112294643 [Physcomitrella patens]
Cluster-30840.15913	5314.72	2495.71	1.0901	2.67e-06	8.71e-05	6820	hypothetical protein MARPO_0076s0015 [Marchantia polymorpha]
Cluster-30840.11191	370.633	173.814	1.0892	0.0039701	0.041592	1142	--
Cluster-30840.16533	4728.1	2221.93	1.0891	3.7e-08	2.08e-06	4673	uncharacterized protein LOC112272960 [Physcomitrella patens]
Cluster-30840.12929	559.457	262.835	1.089	0.00030927	0.0051107	1608	glutamyl-tRNA reductase 2-like [Physcomitrella patens]
Cluster-30840.6835	234.357	109.718	1.0878	0.00036477	0.0058704	1133	--
Cluster-30840.4388	1977.45	930.768	1.0864	3.68e-05	0.00084706	2607	uncharacterized protein LOC112295361 [Physcomitrella patens]
Cluster-30840.4283	1168.55	549.982	1.0858	6.51e-09	4.43e-07	2617	chaperone protein dnaJ A7A, chloroplastic-like [Physcomitrella patens]
Cluster-30840.5535	1348.49	635.006	1.0854	0.00070342	0.01021	6888	hypothetical protein MARPO_0060s0086 [Marchantia polymorpha]
Cluster-30840.26507	100.555	47.3376	1.0852	0.00071999	0.010385	3275	uncharacterized protein LOC112279043 [Physcomitrella patens]
Cluster-30840.5862	785.041	369.945	1.085	0.00021881	0.0038317	1131	--
Cluster-30840.19059	203.489	96.1928	1.0845	3.87e-05	0.00088413	1195	uncharacterized protein LOC112276595 [Physcomitrella patens]
Cluster-30840.384	203.757	96.4208	1.0842	0.00072766	0.010475	2632	galactan beta-1,4-galactosyltransferase GALS1-like [Physcomitrella patens]
Cluster-30840.14784	249.246	117.588	1.083	1.08e-05	0.00029192	564	uncharacterized protein LOC112287788 [Physcomitrella patens]
Cluster-30840.11597	147.43	69.303	1.0823	0.0023805	0.027476	892	CTP synthase-like isoform X2 [Physcomitrella patens]
Cluster-30840.9883	578.903	273.327	1.0808	8.54e-06	0.00023912	3179	mitochondrial phosphate carrier protein 1, mitochondrial-like isoform X2 [Physcomitrella patens]
Cluster-30840.24737	497.785	234.985	1.0799	7.96e-06	0.00022487	2596	uncharacterized protein LOC112280289 [Physcomitrella patens]
Cluster-30840.24235	72.634	34.2322	1.0798	0.0042184	0.043528	510	--
Cluster-30840.11806	1690.99	799.919	1.0793	8.95e-07	3.36e-05	4735	uncharacterized protein LOC112294886 isoform X2 [Physcomitrella patens]
Cluster-30840.20049	181.534	85.7785	1.0786	0.0033729	0.036485	1473	--
Cluster-30840.15800	811.334	384.005	1.0784	0.00074075	0.010628	1883	uncharacterized protein LOC112289960 [Physcomitrella patens]
Cluster-30840.22286	241.506	113.96	1.0777	0.00010254	0.0020247	1458	--
Cluster-30840.16125	767.526	364.26	1.0762	0.00067852	0.009923	2137	annexin A7-like [Physcomitrella patens]
Cluster-30840.9593	288.681	136.87	1.0754	7.49e-05	0.0015522	1234	ornithine aminotransferase, mitochondrial-like isoform X2 [Physcomitrella patens]
Cluster-30840.6295	627.933	297.488	1.0752	1.05e-06	3.83e-05	2650	E3 ubiquitin-protein ligase RNF14-like [Physcomitrella patens]
Cluster-30840.10116	444.296	210.879	1.0744	0.0021648	0.025454	1745	--
Cluster-30840.27990	317.025	150.305	1.0743	1.99e-06	6.75e-05	2981	uncharacterized protein LOC112274822 [Physcomitrella patens]
Cluster-30840.21663	2323.8	1104.51	1.0728	1.37e-08	8.59e-07	4081	uncharacterized protein LOC112282703 [Physcomitrella patens]
Cluster-30840.19077	895.301	425.383	1.0725	5.42e-07	2.17e-05	993	--
Cluster-30840.8530	178.968	84.8622	1.0724	8.16e-05	0.00167	2272	4-hydroxy-3-methylbut-2-en-1-yl diphosphate synthase ..ferredoxin.., chloroplastic-like [Physcomitrella patens]
Cluster-30840.18263	3243.54	1542.25	1.0721	0.00014292	0.0026727	1577	thylakoid lumenal protein TL20.3, chloroplastic-like [Physcomitrella patens]
Cluster-30840.14813	2180.97	1037.49	1.0711	5.08e-08	2.76e-06	4570	uncharacterized protein At1g32220, chloroplastic-like [Physcomitrella patens]
Cluster-30840.25914	1861.05	885.192	1.0709	4e-06	0.0001243	5247	putative acyl-activating enzyme 19 isoform X1 [Physcomitrella patens]
Cluster-30840.24867	724.455	344.196	1.0709	6.43e-05	0.0013696	2747	uncharacterized protein LOC112276190 [Physcomitrella patens]
Cluster-30840.3689	1568.14	746.475	1.0708	8.01e-06	0.00022639	4238	uncharacterized protein LOC112287852 [Physcomitrella patens]
Cluster-30840.27829	1270.84	604.758	1.07	2.91e-08	1.68e-06	2551	heptahelical transmembrane protein 4-like isoform X3 [Physcomitrella patens]
Cluster-30840.2752	943.666	448.925	1.0697	0.00020844	0.0036789	5718	uncharacterized protein LOC112292302 [Physcomitrella patens]
Cluster-30840.5560	287.648	137.062	1.0697	0.0021994	0.025784	962	uncharacterized protein LOC112279878 [Physcomitrella patens]
Cluster-30840.27853	917.39	437.28	1.0689	1.45e-06	5.12e-05	3051	uncharacterized protein LOC112272803 [Physcomitrella patens]
Cluster-30840.20409	1117.7	533.956	1.0639	6.25e-05	0.0013337	5163	hypothetical protein KFL_005820050 [Klebsormidium nitens]
Cluster-30840.24627	299.472	143.201	1.0639	0.0022842	0.026574	1802	--
Cluster-30840.20370	5568.72	2664.01	1.0637	3.97e-10	3.56e-08	3324	uncharacterized protein LOC112286065 isoform X2 [Physcomitrella patens]
Cluster-30840.15250	11281.8	5397.03	1.0635	1.63e-09	1.27e-07	6513	alpha-mannosidase At3g26720-like isoform X4 [Physcomitrella patens]
Cluster-30840.9796	216.09	103.251	1.0608	0.00028524	0.0047856	921	probable LRR receptor-like serine..threonine-protein kinase At1g67720 isoform X1 [Physcomitrella patens]
Cluster-30840.9670	3487.67	1672	1.0604	7.06e-05	0.0014758	4477	uncharacterized protein LOC112295402 [Physcomitrella patens]
Cluster-30840.16739	19254.1	9236.2	1.0597	0.00013288	0.0025183	1929	TATA-binding protein-associated factor 2N-like [Physcomitrella patens]
Cluster-30840.17109	2479	1189.04	1.0593	0.00020544	0.0036327	2659	serine..threonine-protein kinase STN8, chloroplastic-like [Physcomitrella patens]
Cluster-30840.26607	1124.99	540.317	1.058	4.29e-06	0.00013214	4350	aspartic proteinase-like protein 2 [Physcomitrella patens]
Cluster-28428.0	447.328	214.468	1.0572	4.73e-05	0.0010505	3057	uncharacterized protein LOC112274544 isoform X1 [Physcomitrella patens]
Cluster-30840.24901	357.046	171.227	1.0569	0.00036021	0.0058043	1935	hypothetical protein PHYPA_016702 [Physcomitrella patens]
Cluster-30840.20567	891.342	429.346	1.0533	0.00054815	0.00834	3244	DUF21 domain-containing protein At4g14240-like isoform X1 [Physcomitrella patens]
Cluster-30840.14689	11572.9	5578.56	1.0528	2.9e-05	0.00069098	2702	--
Cluster-30840.22456	622.491	299.862	1.0519	0.00034261	0.0055644	768	NBS-LRR disease resistance protein homologue [Hordeum vulgare]
Cluster-30840.20146	67.9472	32.857	1.0512	0.0044863	0.045849	1608	heat stress transcription factor A-1b-like [Physcomitrella patens]
Cluster-30840.21640	1089.98	526.333	1.0505	0.00011474	0.0022277	7760	hypothetical protein PHYPA_010309 [Physcomitrella patens]
Cluster-30840.24358	724.179	349.728	1.0492	0.0037685	0.039909	2244	apolipoprotein D-like [Physcomitrella patens]
Cluster-14473.0	347.093	167.495	1.049	5.47e-05	0.0011935	2735	--
Cluster-30840.9713	3853.05	1862.09	1.0487	1.17e-09	9.37e-08	2237	hypothetical protein PHYPA_025939 [Physcomitrella patens]
Cluster-30840.16095	2197.72	1062.27	1.0478	1.22e-06	4.42e-05	6136	beta-arabinofuranosyltransferase RAY1-like [Physcomitrella patens]
Cluster-30840.22056	1572.35	760.389	1.0474	7.83e-08	4.02e-06	3733	protein DETOXIFICATION 54-like [Physcomitrella patens]
Cluster-30840.9948	806.491	390.391	1.0467	0.00016798	0.0030663	3341	lecithin-cholesterol acyltransferase-like 1 isoform X1 [Physcomitrella patens]
Cluster-30840.19294	715.885	346.056	1.0461	5.46e-06	0.00016235	3056	uncharacterized protein LOC112288342 isoform X1 [Physcomitrella patens]
Cluster-30840.15420	890.073	430.753	1.0457	3.83e-06	0.00011975	732	disease resistance protein TAO1-like [Physcomitrella patens]
Cluster-30840.28997	714.016	345.515	1.0453	3.36e-07	1.44e-05	2876	--
Cluster-30840.18040	188.116	90.886	1.0453	0.0010695	0.014297	870	--
Cluster-30840.6927	903.889	437.82	1.0452	0.0014178	0.017997	3519	--
Cluster-30840.23433	1316.82	638.605	1.0431	6.98e-07	2.69e-05	1974	trafficking protein particle complex subunit 3-like [Physcomitrella patens]
Cluster-30840.15699	7728.66	3750.71	1.0429	7.8e-05	0.001606	4418	putative elongation factor TypA-like SVR3, chloroplastic [Physcomitrella patens]
Cluster-30840.23913	320.108	155.15	1.0421	0.0031795	0.034661	1452	DNA-directed RNA polymerase I subunit 1-like [Physcomitrella patens]
Cluster-30840.23606	98.6526	47.714	1.0412	0.0037091	0.039417	951	--
Cluster-30840.24000	1407.32	683.542	1.0406	2.84e-05	0.00068036	3882	uncharacterized protein LOC112276565 [Physcomitrella patens]
Cluster-30840.13472	3407.68	1656.55	1.0399	4.07e-08	2.26e-06	2768	TMV resistance protein N-like isoform X1 [Physcomitrella patens]
Cluster-30840.23530	466.204	226.61	1.0396	0.00015651	0.0028954	2407	uncharacterized protein LOC112276114 [Physcomitrella patens]
Cluster-30840.2338	710.982	345.453	1.0396	0.0015018	0.018846	3142	--
Cluster-30840.14899	4091.54	1990.18	1.0394	4.64e-07	1.91e-05	2275	ABC transporter F family member 5-like [Physcomitrella patens]
Cluster-30840.19029	1309.12	637.05	1.0392	2.55e-06	8.38e-05	2647	subtilisin-like protease SBT2.5 [Physcomitrella patens]
Cluster-30840.19043	1463.7	712.233	1.0386	1.58e-07	7.51e-06	5024	PREDICTED: putative nuclease HARBI1 [Daucus carota subsp. sativus]
Cluster-30840.12226	379.597	184.559	1.0382	7.38e-06	0.0002108	971	--
Cluster-30840.5957	439.073	213.71	1.0379	6.43e-07	2.53e-05	2107	hypothetical protein PHYPA_015905 [Physcomitrella patens]
Cluster-30840.5185	1004.3	488.799	1.0369	2.13e-05	0.00052984	3368	protein COFACTOR ASSEMBLY OF COMPLEX C SUBUNIT B CCB4, chloroplastic-like [Physcomitrella patens]
Cluster-30840.12377	6589.62	3213.25	1.0361	0.0049673	0.049706	2695	uncharacterized protein LOC112275912 [Physcomitrella patens]
Cluster-30840.4869	900.104	438.719	1.0353	5.97e-09	4.12e-07	1297	--
Cluster-30840.13913	2408.15	1175.88	1.0339	5.81e-06	0.00017175	3282	NADH dehydrogenase [ubiquinone] flavoprotein 1, mitochondrial [Physcomitrella patens]
Cluster-30840.17794	10052.1	4909.05	1.0338	4.55e-05	0.0010168	2832	glutamate--glyoxylate aminotransferase 2-like [Physcomitrella patens]
Cluster-30840.10887	6643.98	3244.49	1.0337	1.26e-07	6.14e-06	3362	hypothetical protein SELMODRAFT_424697 [Selaginella moellendorffii]
Cluster-30840.2940	612.926	298.932	1.0337	0.0006601	0.0097049	3555	nephrocystin-3-like [Physcomitrella patens]
Cluster-30840.6368	479.81	234.241	1.0325	6.3e-06	0.00018453	2328	--
Cluster-30840.26540	486.501	237.887	1.0306	0.0020431	0.024257	599	GATA-type zinc finger protein 1-like [Physcomitrella patens]
Cluster-30840.11048	899.856	440.083	1.0305	0.0013144	0.016903	2464	--
Cluster-30840.15481	18179.8	8903.52	1.0298	0.00025355	0.0043404	5184	uncharacterized protein LOC112280008 [Physcomitrella patens]
Cluster-30840.18545	3462.75	1695.85	1.0296	8.19e-05	0.0016746	5414	late embryogenesis abundant protein At3g53040-like [Physcomitrella patens]
Cluster-30840.13922	3318.62	1625.87	1.0293	4.28e-08	2.37e-06	2140	outer envelope pore protein 16, chloroplastic-like isoform X2 [Physcomitrella patens]
Cluster-30840.21844	5387.45	2642.49	1.0275	0.0013678	0.017464	2002	DEAD-box ATP-dependent RNA helicase 3, chloroplastic-like [Physcomitrella patens]
Cluster-30840.14309	5640.46	2772.44	1.0242	1.2e-06	4.35e-05	9545	tetratricopeptide repeat protein SKI3-like [Physcomitrella patens]
Cluster-30840.13553	3412.89	1677.95	1.0239	0.00045398	0.0070854	3117	sodium..calcium exchanger NCL1-like [Physcomitrella patens]
Cluster-30840.12046	364.942	179.28	1.0234	0.00011512	0.0022336	3518	--
Cluster-30840.10296	209.595	102.996	1.0229	0.0002514	0.0043108	1058	subtilisin-like protease SBT2.5 [Physcomitrella patens]
Cluster-30840.15440	1643.63	809.284	1.0223	0.00011413	0.0022163	1429	disease resistance protein TAO1-like [Physcomitrella patens]
Cluster-30840.28199	1051.93	517.398	1.0222	1.12e-05	0.00030302	2674	pentatricopeptide repeat-containing protein At1g09900-like isoform X1 [Physcomitrella patens]
Cluster-30840.13576	260.382	127.821	1.0221	0.0036521	0.038936	1948	NAD-dependent protein deacetylase SRT1-like [Physcomitrella patens]
Cluster-30840.1623	362.136	178.65	1.0218	0.0034391	0.037046	1039	glycine-rich domain-containing protein 1-like isoform X1 [Physcomitrella patens]
Cluster-30840.1863	730.098	359.433	1.0199	6.16e-05	0.001319	6269	uncharacterized protein C594.04c-like [Physcomitrella patens]
Cluster-30840.4565	564.934	278.316	1.0195	2.96e-07	1.29e-05	3026	flavanone 3-dioxygenase 2-like [Physcomitrella patens]
Cluster-30840.12943	1390.22	685.795	1.0185	1.72e-09	1.34e-07	1391	--
Cluster-30840.24710	138.446	68.3221	1.0182	0.00026063	0.0044356	1712	protein cornichon homolog 4-like isoform X1 [Physcomitrella patens]
Cluster-30840.18539	1635.78	808.108	1.0172	1.14e-06	4.13e-05	529	--
Cluster-30840.15427	613.368	303.166	1.0172	0.0012028	0.015719	758	hypothetical protein PHYPA_005551 [Physcomitrella patens]
Cluster-30840.1281	471.28	232.538	1.0163	4.39e-07	1.82e-05	2111	uncharacterized protein LOC112289008 [Physcomitrella patens]
Cluster-30840.22742	2712.27	1341.34	1.0154	1.59e-11	1.92e-09	4625	probable mediator of RNA polymerase II transcription subunit 26b [Physcomitrella patens]
Cluster-30840.4096	880.458	435.887	1.0152	0.00059516	0.008918	1407	mitochondrial uncoupling protein 4-like [Physcomitrella patens]
Cluster-30840.2259	631.193	311.779	1.015	0.00016618	0.0030425	5140	intraflagellar transport protein 122 homolog [Physcomitrella patens]
Cluster-30840.24628	649.48	321.01	1.0147	4.77e-05	0.001056	4247	uncharacterized protein LOC18442682 [Amborella trichopoda]
Cluster-30840.15419	9086.08	4497.85	1.0143	4.91e-07	2e-05	363	hypothetical protein PHYPA_016891 [Physcomitrella patens]
Cluster-30840.447	382.498	188.732	1.0142	0.00036134	0.0058207	3284	ATP-dependent RNA helicase-like protein DB10 [Physcomitrella patens]
Cluster-30840.12708	7302.92	3619.88	1.0124	1.63e-06	5.69e-05	2087	hypothetical protein PHYPA_026052 [Physcomitrella patens]
Cluster-30840.6594	214.089	106.151	1.0118	0.00010807	0.0021157	2190	uncharacterized protein LOC112286915 isoform X4 [Physcomitrella patens]
Cluster-22682.0	533.109	263.913	1.0116	1.49e-05	0.00038748	4123	probable sodium..metabolite cotransporter BASS5, chloroplastic [Physcomitrella patens]
Cluster-30840.2773	924.044	458.454	1.0112	4.43e-09	3.17e-07	2855	--
Cluster-30840.23542	5331.35	2645.57	1.011	1.43e-08	8.91e-07	4026	NAD-dependent malic enzyme 62 kDa isoform, mitochondrial-like [Physcomitrella patens]
Cluster-30840.27230	463.893	229.926	1.0105	0.0022412	0.026169	1516	metal tolerance protein 4-like [Physcomitrella patens]
Cluster-30840.12922	2135.44	1060.25	1.0101	1.33e-11	1.63e-09	3679	uncharacterized protein LOC112288843 isoform X1 [Physcomitrella patens]
Cluster-30840.20944	377.047	187.115	1.0095	0.00075175	0.010753	3737	putative disease resistance protein At5g47280 [Physcomitrella patens]
Cluster-30840.3997	675.243	335.028	1.0094	0.002843	0.03174	1474	uncharacterized protein LOC112274375 [Physcomitrella patens]
Cluster-30840.2355	1684.71	837.086	1.009	0.0015743	0.019612	2581	protein EARLY-RESPONSIVE TO DEHYDRATION 7, chloroplastic-like isoform X2 [Physcomitrella patens]
Cluster-30840.19152	261.031	129.995	1.0089	3.52e-05	0.00081397	760	heat stress transcription factor A-2e-like [Physcomitrella patens]
Cluster-30840.20958	2936.15	1459.65	1.0077	1.39e-05	0.00036458	3364	glycerol-3-phosphate acyltransferase, chloroplastic-like [Physcomitrella patens]
Cluster-30840.15245	16249.5	8086.56	1.0066	1.18e-08	7.55e-07	905	hypothetical protein MARPO_0094s0010 [Marchantia polymorpha]
Cluster-30840.26713	396.534	197.276	1.0044	6.92e-05	0.0014531	3417	PREDICTED: proline-rich receptor-like protein kinase PERK9 [Prunus mume]
Cluster-30840.18087	146.487	72.7949	1.0018	0.0020622	0.024435	1499	--
Cluster-30840.1411	1096.35	547.343	1.0018	0.0030665	0.033662	2744	uncharacterized protein LOC112282215 [Physcomitrella patens]
Cluster-30840.18750	128.636	63.9176	1.0016	0.0039621	0.041522	635	--
Cluster-30840.16748	250.322	124.714	1.0008	0.0013242	0.017015	3836	NADH dehydrogenase [ubiquinone] iron-sulfur protein 4, mitochondrial-like isoform X1 [Physcomitrella patens]
Cluster-30840.17692	443.575	886.887	-1	0.0042449	0.043761	2421	uncharacterized protein LOC112276660 isoform X1 [Physcomitrella patens]
Cluster-30840.25047	143.592	288.669	-1.0006	8.08e-05	0.0016557	729	40s ribosomal protein s18 [Quercus suber]
Cluster-30840.25782	222.866	447.219	-1.0016	2.79e-05	0.00067035	1291	--
Cluster-30840.27460	115.753	232.997	-1.0028	0.00043513	0.006823	2587	anthocyanidin 3-O-glucosyltransferase 2-like [Physcomitrella patens]
Cluster-30840.8617	224.459	449.386	-1.0029	0.00025816	0.0044034	1776	afadin- and alpha-actinin-binding protein-like isoform X2 [Physcomitrella patens]
Cluster-30840.28303	263.039	527.998	-1.0031	0.0016395	0.020253	4324	--
Cluster-30840.13148	2603.4	5228.33	-1.0057	1.49e-10	1.5e-08	849	60S ribosomal protein L23 [Physcomitrella patens]
Cluster-30840.7223	138.876	279.524	-1.0058	4.44e-06	0.00013616	2049	2-methoxy-6-polyprenyl-1,4-benzoquinol methylase, mitochondrial-like isoform X1 [Physcomitrella patens]
Cluster-30840.16708	873.68	1756.12	-1.0067	1.48e-06	5.2e-05	556	chlorophyll a-b binding protein, chloroplastic-like [Physcomitrella patens]
Cluster-30840.18810	312.465	628.451	-1.0072	0.00043643	0.0068417	1285	probable carbohydrate esterase At4g34215 [Physcomitrella patens]
Cluster-30840.16912	5377.05	10813	-1.0077	3.42e-11	3.93e-09	732	hypothetical protein PHYPA_005708, partial [Physcomitrella patens]
Cluster-30840.19753	1257.23	2527.55	-1.0077	0.00013871	0.0026086	3533	endoglucanase 10-like isoform X1 [Physcomitrella patens]
Cluster-30840.23571	137.694	277.839	-1.008	0.00050968	0.0078489	3718	leucine-rich repeat receptor-like protein kinase [Pohlia nutans]
Cluster-30840.16801	208.645	419.649	-1.0093	0.00036003	0.0058038	1677	--
Cluster-30840.27249	80.4896	162.02	-1.0093	0.00068096	0.0099512	1710	uncharacterized protein LOC112282588 isoform X2 [Physcomitrella patens]
Cluster-30840.29290	197.732	396.731	-1.0096	7.55e-06	0.00021484	1435	uncharacterized protein LOC112276140 isoform X1 [Physcomitrella patens]
Cluster-23647.0	68.0517	137.487	-1.0124	0.0012085	0.015782	2336	uncharacterized protein LOC112290434 isoform X2 [Physcomitrella patens]
Cluster-30840.17029	297.003	598.909	-1.0127	0.0010406	0.014	2484	uncharacterized protein LOC112272944 isoform X1 [Physcomitrella patens]
Cluster-30840.17730	247.955	501.419	-1.0128	8.41e-07	3.18e-05	3623	galactan beta-1,4-galactosyltransferase GALS1-like [Physcomitrella patens]
Cluster-30840.18575	979.376	1979.75	-1.0139	3.98e-05	0.00090486	1662	uncharacterized protein DDB_G0283357-like [Physcomitrella patens]
Cluster-30840.17968	1207.22	2441.59	-1.0156	4.97e-11	5.55e-09	1253	60S ribosomal protein L37-1-like [Physcomitrella patens]
Cluster-30840.24063	488.681	988.003	-1.017	6.93e-07	2.67e-05	3335	protein FMP32, mitochondrial-like [Physcomitrella patens]
Cluster-30840.16851	854.817	1730.93	-1.0171	2.79e-06	9.07e-05	1779	60S ribosomal protein L37-1-like [Physcomitrella patens]
Cluster-30840.15918	726.804	1471.41	-1.0179	0.0004184	0.006593	4421	uncharacterized protein LOC112293155 [Physcomitrella patens]
Cluster-30840.3404	279.579	565.879	-1.0183	0.0003276	0.0053608	4355	hypothetical protein PHYPA_006049 [Physcomitrella patens]
Cluster-30840.16697	9984.69	20226.7	-1.0186	8.5e-06	0.00023835	1079	chlorophyll a-b binding protein, chloroplastic-like [Physcomitrella patens]
Cluster-30840.14645	574.568	1164.8	-1.0202	0.00020936	0.0036902	4324	probable xyloglucan galactosyltransferase GT20 [Physcomitrella patens]
Cluster-30840.14854	132.421	268.15	-1.0205	0.0034886	0.037495	1644	protein MID1-COMPLEMENTING ACTIVITY 1-like [Physcomitrella patens]
Cluster-30840.21230	118.942	241.265	-1.0208	0.00021197	0.0037302	3062	hypothetical protein PHYPA_025631 [Physcomitrella patens]
Cluster-30840.3341	163.011	331.998	-1.0211	7.44e-05	0.0015438	841	polyubiquitin [Quercus suber]
Cluster-30840.15501	458.244	932.188	-1.022	0.00015278	0.0028351	1382	phenylalanine ammonia-lyase class 1-like [Physcomitrella patens]
Cluster-30840.4532	168.233	343.251	-1.0221	0.00012585	0.002405	2072	agamous-like MADS-box protein AGL61 [Physcomitrella patens]
Cluster-30840.22400	1631.46	3319.36	-1.0239	0.00085213	0.011878	1728	probable pectinesterase 53 [Physcomitrella patens]
Cluster-30840.24938	148.385	301.585	-1.0239	0.00088206	0.012204	1318	uncharacterized protein LOC112294743 [Physcomitrella patens]
Cluster-30840.5011	67.4304	137.473	-1.0241	0.00069541	0.010109	1842	kinetochore protein Nuf2-like [Physcomitrella patens]
Cluster-30840.17594	2566.24	5221.56	-1.0243	2.36e-05	0.00058127	6195	4-alpha-glucanotransferase DPE2-like [Physcomitrella patens]
Cluster-30840.19164	170.596	346.831	-1.0246	9.15e-05	0.0018412	870	probable peptide..nitrate transporter At3g43790 isoform X2 [Physcomitrella patens]
Cluster-30840.17319	8645.59	17598.1	-1.0255	1.12e-11	1.39e-09	3931	probable trehalose-phosphate phosphatase H [Physcomitrella patens]
Cluster-30840.10960	1216.32	2476.18	-1.0257	0.00010175	0.0020107	6971	187-kDa microtubule-associated protein AIR9-like [Physcomitrella patens]
Cluster-30840.21009	1020.86	2078.56	-1.0258	0.00018065	0.0032656	4380	leucine-rich repeat receptor-like protein kinase [Pohlia nutans]
Cluster-30840.12218	303.814	619.297	-1.0259	0.0026258	0.029818	1989	hypothetical protein CFP56_30663 [Quercus suber]
Cluster-30840.20030	189.655	388.041	-1.0274	0.00011273	0.0021949	2819	uncharacterized protein LOC112274487 [Physcomitrella patens]
Cluster-30840.18728	909.254	1853.73	-1.0277	0.00037386	0.005998	2830	probable serine..threonine-protein kinase At1g01540 [Physcomitrella patens]
Cluster-30840.17177	865.217	1764.17	-1.0282	0.0011475	0.015132	3594	uncharacterized membrane protein At1g16860-like [Physcomitrella patens]
Cluster-30840.8806	141.187	288.427	-1.0284	0.00029753	0.0049581	818	NADH dehydrogenase [ubiquinone] 1 alpha subcomplex assembly factor 2-like [Physcomitrella patens]
Cluster-30840.7887	125.442	256.061	-1.0284	0.00097249	0.013216	1535	L-type lectin-domain containing receptor kinase 1 [Pohlia nutans]
Cluster-24113.0	66.7361	136.415	-1.0291	0.0037323	0.039626	1470	60s ribosomal protein l7 [Quercus suber]
Cluster-30840.15169	757.931	1547.36	-1.0301	5.12e-09	3.59e-07	2244	hypothetical protein PHYPA_012917 [Physcomitrella patens]
Cluster-30840.14243	1089.34	2223.73	-1.0301	5.1e-08	2.76e-06	5332	polyadenylate-binding protein-interacting protein 8-like isoform X2 [Physcomitrella patens]
Cluster-30840.26378	345.677	707.155	-1.0314	1.73e-06	5.99e-05	3391	patatin-like protein 2 isoform X2 [Physcomitrella patens]
Cluster-30840.24214	317.053	647.767	-1.0315	0.00030567	0.0050661	2833	dihydroceramide fatty acyl 2-hydroxylase FAH2-like [Physcomitrella patens]
Cluster-30840.11628	126.972	260.431	-1.0318	5.97e-06	0.00017587	625	--
Cluster-30840.20540	325.528	666.855	-1.0329	6.23e-09	4.27e-07	894	60S ribosomal protein L17-like [Physcomitrella patens]
Cluster-30840.25185	247.522	506.704	-1.0337	0.0010827	0.014436	1005	histones H3 and H4 [Ostreococcus tauri]
Cluster-24442.0	107.156	219.144	-1.034	0.00076299	0.010877	1630	lysophosphatidic acid phosphatase type 6-like isoform X2 [Physcomitrella patens]
Cluster-30840.9561	56.9645	117.052	-1.0346	0.00075668	0.010808	1947	--
Cluster-30840.11957	518.578	1062.27	-1.0357	1.1e-09	8.86e-08	2419	uncharacterized protein LOC112283204 isoform X1 [Physcomitrella patens]
Cluster-30840.18262	1048.88	2152.07	-1.0372	0.0010581	0.014188	5877	uncharacterized protein LOC112292652 [Physcomitrella patens]
Cluster-30840.10878	1677.5	3447.87	-1.0395	0.00036373	0.0058551	2742	3-dehydrosphinganine reductase TSC10A-like [Physcomitrella patens]
Cluster-30840.13231	655.409	1347.95	-1.0399	1.61e-09	1.26e-07	9853	phosphate transporter PHO1-3-like [Physcomitrella patens]
Cluster-30840.21243	2279	4687.59	-1.0399	0.00029911	0.0049782	1345	CASP-like protein 1U1 [Physcomitrella patens]
Cluster-30840.5570	290.355	597.588	-1.041	0.0025164	0.028827	1943	protein MALE DISCOVERER 2-like [Physcomitrella patens]
Cluster-29235.0	238.349	490.803	-1.0414	1.98e-08	1.2e-06	3529	protein PIN-LIKES 6-like isoform X1 [Physcomitrella patens]
Cluster-30840.5768	217.1	447.161	-1.0428	0.0023252	0.026943	1811	diphosphomevalonate decarboxylase MVD2, peroxisomal-like [Physcomitrella patens]
Cluster-30840.13934	57.6456	119.16	-1.0431	0.0011715	0.015394	526	--
Cluster-30840.18739	2133.76	4405.17	-1.0452	7.23e-06	0.00020745	2331	glutathione S-transferase F10-like [Physcomitrella patens]
Cluster-30840.16293	2405.77	4964.54	-1.0452	0.001654	0.02039	1528	--
Cluster-30840.18029	290.259	599.022	-1.0465	0.00014568	0.0027182	2523	unknown [Picea sitchensis]
Cluster-30840.15872	1030.43	2131.3	-1.048	1.9e-09	1.46e-07	1450	60S ribosomal protein L35-like [Physcomitrella patens]
Cluster-30840.20092	72.6069	150.358	-1.049	0.0007536	0.010778	461	--
Cluster-30840.17416	994.91	2059.28	-1.0498	2.31e-07	1.04e-05	7142	chorismate mutase 1, chloroplastic-like isoform X1 [Physcomitrella patens]
Cluster-30840.25941	122.455	253.307	-1.0503	0.0010598	0.014205	1739	glucan endo-1,3-beta-glucosidase 1-like isoform X1 [Physcomitrella patens]
Cluster-30840.12844	251.397	522.336	-1.0508	3.41e-05	0.00079388	1224	--
Cluster-30840.16291	9815.78	20353.4	-1.052	0.00037894	0.0060573	3014	aldehyde oxidase GLOX-like [Physcomitrella patens]
Cluster-30840.24926	503.82	1046.59	-1.0521	1.01e-05	0.0002751	3640	dirigent protein 9-like [Physcomitrella patens]
Cluster-30840.19279	217.45	450.359	-1.0521	0.00024755	0.0042527	994	uncharacterized protein LOC112282340 isoform X1 [Physcomitrella patens]
Cluster-30840.20150	682.697	1415.6	-1.0529	0.00059417	0.0089071	5981	callose synthase 11-like isoform X2 [Physcomitrella patens]
Cluster-30840.16434	2755.6	5727.52	-1.0553	2.44e-07	1.09e-05	1244	60S ribosomal protein L44-like [Physcomitrella patens]
Cluster-30840.15089	616.463	1281.46	-1.0557	9.4e-05	0.0018846	4200	subtilisin-like protease SBT1.5 [Physcomitrella patens]
Cluster-30840.6498	972.08	2021.89	-1.0561	4.52e-05	0.0010115	5706	leucine-rich repeat receptor-like protein kinase [Pohlia nutans]
Cluster-30840.14072	1477.67	3070.89	-1.0562	5.49e-08	2.95e-06	3852	anamorsin homolog 1 isoform X1 [Physcomitrella patens]
Cluster-30840.5723	332.538	692.444	-1.0566	3.6e-08	2.03e-06	4521	DNA topoisomerase 3-alpha-like isoform X1 [Physcomitrella patens]
Cluster-30840.20350	927.86	1931.28	-1.057	0.00030822	0.0050971	1987	aldehyde oxidase GLOX-like [Physcomitrella patens]
Cluster-30840.13790	206.303	429.864	-1.0577	6.14e-05	0.0013166	433	--
Cluster-30840.809	188.786	393.738	-1.058	6.34e-06	0.00018578	2348	homeobox-leucine zipper protein HAT5-like [Physcomitrella patens]
Cluster-30840.19777	267.357	557.288	-1.058	0.0019449	0.023276	4202	uncharacterized protein LOC112284919 [Physcomitrella patens]
Cluster-30840.25680	836.101	1740.58	-1.0582	0.0014297	0.018103	3927	ABC transporter G family member 10-like [Physcomitrella patens]
Cluster-30840.7795	56.9957	118.528	-1.059	0.0028145	0.031521	2386	uncharacterized protein LOC112289294 [Physcomitrella patens]
Cluster-30840.16175	166.187	347.889	-1.0599	0.00014404	0.0026908	2732	uclacyanin-3-like [Physcomitrella patens]
Cluster-30840.14765	211.343	440.237	-1.0602	0.00078825	0.011169	699	chalcone synthase-like [Physcomitrella patens]
Cluster-30840.2091	184.346	385.443	-1.0612	0.00019116	0.0034269	7169	uncharacterized protein LOC112295500 [Physcomitrella patens]
Cluster-30840.9996	3280.67	6851.01	-1.062	1.45e-08	9.03e-07	2666	formate dehydrogenase 1, mitochondrial-like [Physcomitrella patens]
Cluster-30840.4576	35.4801	74.3079	-1.0637	0.0032677	0.035507	2036	PREDICTED: E3 ubiquitin-protein ligase SINA-like 7 [Vitis vinifera]
Cluster-30840.17402	1659.79	3471.45	-1.0638	7.58e-09	5.06e-07	2718	uncharacterized protein LOC112295921 isoform X2 [Physcomitrella patens]
Cluster-30840.11486	224.987	471.831	-1.0643	0.0016993	0.020866	1233	hypothetical protein CFP56_52764 [Quercus suber]
Cluster-30840.7631	2727.95	5708.59	-1.0654	0.00017735	0.0032173	2368	protochlorophyllide reductase-like [Physcomitrella patens]
Cluster-30840.26238	72.0355	150.848	-1.0667	0.0027024	0.030473	1041	--
Cluster-29497.0	168.406	351.954	-1.0671	1.8e-05	0.00045577	7191	Retrovirus-related Pol polyprotein from transposon TNT 1-94, partial [Cajanus cajan]
Cluster-30840.15812	1817.08	3808.2	-1.0678	0.00012706	0.0024215	1092	chlorophyll a-b binding protein CP26, chloroplastic-like [Physcomitrella patens]
Cluster-30840.13138	213.778	447.862	-1.068	1.04e-06	3.83e-05	1184	--
Cluster-30840.11395	1216.25	2552.46	-1.0683	0.00042547	0.0066933	2265	glyceraldehyde-3-phosphate dehydrogenase, cytosolic-like isoform X1 [Physcomitrella patens]
Cluster-30840.9071	443.552	930.946	-1.0691	0.0022609	0.026348	1213	germin-like protein 1-1 [Physcomitrella patens]
Cluster-30840.15260	555.094	1165.85	-1.0698	3.16e-07	1.36e-05	364	60S ribosomal protein L13-1-like [Physcomitrella patens]
Cluster-30840.23436	425.329	894.035	-1.07	0.00011639	0.0022532	3023	leucine-rich repeat receptor-like protein kinase [Pohlia nutans]
Cluster-30840.22273	132.29	277.843	-1.0706	6.52e-05	0.0013829	977	--
Cluster-30840.22147	67.0627	141.387	-1.0727	7.7e-05	0.0015875	1594	uncharacterized protein LOC112278132 isoform X1 [Physcomitrella patens]
Cluster-30840.13173	41.8406	87.4598	-1.0729	0.0035854	0.038339	1323	coenzyme Q-binding protein COQ10 homolog, mitochondrial-like [Physcomitrella patens]
Cluster-30840.26010	264.203	557.848	-1.074	2.63e-07	1.17e-05	3709	tRNA-specific adenosine deaminase 2-like isoform X1 [Physcomitrella patens]
Cluster-30840.26028	62.8124	132.587	-1.0742	0.0038519	0.040588	726	leucine-rich repeat extensin-like protein 4 [Physcomitrella patens]
Cluster-14545.0	52.5029	111.074	-1.0749	0.0017138	0.02098	1013	--
Cluster-30840.8153	53.4352	113.113	-1.0773	0.00060322	0.0090187	1629	hypothetical protein PHYPA_001574 [Physcomitrella patens]
Cluster-30840.11873	1142.96	2411.41	-1.0776	0.00076846	0.010925	5418	leucine-rich repeat receptor protein kinase EMS1-like [Physcomitrella patens]
Cluster-30840.8580	55.2744	117.051	-1.0797	0.0046664	0.047272	2687	--
Cluster-30840.16514	1776.58	3756.59	-1.0798	5.39e-06	0.00016025	1926	basic blue protein-like [Helianthus annuus]
Cluster-30840.26863	197.884	417.904	-1.0803	0.00094866	0.012958	4503	cyclin-dependent kinase B1-1-like [Physcomitrella patens]
Cluster-30840.13117	735.418	1555.98	-1.0818	3.14e-08	1.8e-06	5839	ATP-dependent RNA helicase DEAH13-like isoform X1 [Physcomitrella patens]
Cluster-30840.27210	120.006	254.931	-1.0821	0.0018177	0.022004	1355	GDSL esterase..lipase At5g03820-like [Physcomitrella patens]
Cluster-30840.7059	161.835	343.283	-1.084	0.0026705	0.030216	2127	--
Cluster-30840.15559	1605.05	3406.75	-1.0853	7.27e-08	3.77e-06	438	--
Cluster-30840.23658	565.51	1201.79	-1.0853	0.0014672	0.018471	2480	purple acid phosphatase 4-like [Physcomitrella patens]
Cluster-30840.23149	483.463	1028.86	-1.0866	9.73e-06	0.00026853	3443	hypothetical protein PHYPA_007466 [Physcomitrella patens]
Cluster-30840.20012	1623.17	3449.04	-1.0874	0.0022153	0.025907	2629	Cytochrome P450 [Macleaya cordata]
Cluster-30840.13826	49.4416	105.059	-1.0886	0.0022221	0.025973	1446	--
Cluster-30840.23080	123.47	263.312	-1.0888	0.0010668	0.014279	4242	F-box..kelch-repeat protein At1g15670-like [Physcomitrella patens]
Cluster-30840.22349	71.9336	153.574	-1.0908	0.0012406	0.01612	325	uncharacterized protein LOC112282647 [Physcomitrella patens]
Cluster-30840.20465	34.3546	73.1474	-1.0914	0.0040367	0.042119	469	nucleobase-ascorbate transporter 12-like [Physcomitrella patens]
Cluster-30840.15389	1491.96	3179.37	-1.0918	3.37e-08	1.91e-06	3769	uncharacterized protein LOC112284750 [Physcomitrella patens]
Cluster-30840.21565	797.121	1699.76	-1.0933	0.00071921	0.010385	3431	--
Cluster-30840.16005	6147.7	13126.9	-1.0943	2.31e-10	2.19e-08	758	60S ribosomal protein L26-1-like isoform X2 [Physcomitrella patens]
Cluster-30840.17334	1016.65	2173.73	-1.095	1.03e-08	6.71e-07	1776	hypothetical protein PHYPA_014595 [Physcomitrella patens]
Cluster-30840.2309	133.12	282.858	-1.095	9.42e-06	0.00026077	2565	GDSL esterase..lipase At3g09930-like isoform X2 [Physcomitrella patens]
Cluster-30840.2164	127.209	272.498	-1.0956	5.55e-06	0.00016474	2535	protein PGR-like [Physcomitrella patens]
Cluster-30840.22186	162.356	347.109	-1.0959	0.00059658	0.0089372	2590	multicopper oxidase LPR1-like [Physcomitrella patens]
Cluster-30840.16057	741.9	1586.89	-1.097	8.13e-10	6.77e-08	2171	uncharacterized protein LOC112272831 isoform X1 [Physcomitrella patens]
Cluster-30840.26530	206.807	442.471	-1.0972	8.77e-05	0.001773	670	lycopene epsilon cyclase, chloroplastic-like [Physcomitrella patens]
Cluster-30840.9302	354.662	760.312	-1.0983	1.02e-10	1.05e-08	2865	protein STRICTOSIDINE SYNTHASE-LIKE 10-like [Physcomitrella patens]
Cluster-30840.20858	149.812	319.869	-1.0997	0.0011858	0.015548	2580	hypothetical protein CHLRE_08g364751v5 [Chlamydomonas reinhardtii]
Cluster-30840.16828	343.049	734.86	-1.1	2.02e-07	9.33e-06	1748	dihydroorotate dehydrogenase ..quinone.., mitochondrial-like [Physcomitrella patens]
Cluster-30840.28251	289.187	621.031	-1.1003	1.63e-05	0.00041767	4516	ferric reduction oxidase 6-like [Physcomitrella patens]
Cluster-30840.29546	56.4888	121.857	-1.1009	0.00073797	0.010599	1704	--
Cluster-30840.4459	260.733	560.896	-1.1029	0.00014761	0.0027505	1700	--
Cluster-30840.18006	362.22	779.384	-1.1031	2.26e-09	1.72e-07	6164	ABC transporter C family member 13-like isoform X4 [Physcomitrella patens]
Cluster-30840.22989	741.744	1595.88	-1.1039	4.74e-08	2.59e-06	5828	leucine-rich repeat receptor-like protein kinase [Pohlia nutans]
Cluster-30840.23746	377.433	812.707	-1.1042	7.07e-09	4.76e-07	2857	uncharacterized protein LOC112276885 isoform X2 [Physcomitrella patens]
Cluster-30840.12404	473.126	1016.4	-1.1049	1.58e-05	0.00040615	1840	uncharacterized protein LOC112279924 isoform X1 [Physcomitrella patens]
Cluster-30840.19160	126.391	272.844	-1.1055	0.0018986	0.022831	1964	probable xyloglucan endotransglucosylase..hydrolase [Physcomitrella patens]
Cluster-30840.12966	795.072	1713.39	-1.1063	4.59e-06	0.00013977	3236	--
Cluster-30840.16469	1241.21	2674.09	-1.1071	4.33e-10	3.83e-08	319	chlorophyll a-b binding protein, chloroplastic-like [Physcomitrella patens]
Cluster-30840.15096	544.551	1173.03	-1.1072	0.0014366	0.018174	1644	microtubule-associated protein RP..EB family member 1C-like [Physcomitrella patens]
Cluster-30840.8769	102.129	221.007	-1.1073	2.24e-05	0.00055501	1807	--
Cluster-30840.14167	489.481	1054.9	-1.1082	0.00056047	0.0084986	5280	uncharacterized protein LOC112290946 [Physcomitrella patens]
Cluster-30840.13955	676.906	1460.69	-1.1087	7.1e-11	7.59e-09	704	60S ribosomal protein L6-like [Physcomitrella patens]
Cluster-30840.11371	999.782	2156.37	-1.1095	2.45e-05	0.00059995	5080	type IV inositol polyphosphate 5-phosphatase 7-like [Physcomitrella patens]
Cluster-30840.27318	370.001	797.842	-1.1106	1.26e-08	8e-07	2493	uncharacterized protein LOC112285552 isoform X1 [Physcomitrella patens]
Cluster-30840.10321	510.063	1101.01	-1.1106	0.00037574	0.0060194	3959	glycerol-3-phosphate 2-O-acyltransferase 6-like [Physcomitrella patens]
Cluster-30840.6651	364.961	786.501	-1.1109	5.31e-05	0.0011627	2499	--
Cluster-30840.13449	131.958	284.301	-1.1111	5e-06	0.00015037	1123	uncharacterized protein LOC112275134 isoform X1 [Physcomitrella patens]
Cluster-30840.16402	1455.6	3146.42	-1.112	0.0012595	0.016336	2110	aquaporin TIP1-3-like [Physcomitrella patens]
Cluster-30840.17333	185.924	403.462	-1.1132	1.17e-05	0.00031417	623	--
Cluster-30840.2475	67.9589	148.178	-1.1133	0.00030231	0.0050229	1266	histone H2A-III-like [Physcomitrella patens]
Cluster-30840.7287	547.844	1187.88	-1.115	0.00010548	0.0020777	1240	hypothetical protein PHYPA_016511 [Physcomitrella patens]
Cluster-30840.20103	141.247	305.055	-1.1151	9.95e-07	3.67e-05	1953	protein STRICTOSIDINE SYNTHASE-LIKE 10-like [Physcomitrella patens]
Cluster-30840.9222	278.305	603.657	-1.1165	0.00022167	0.0038756	3257	probable pectinesterase 53 [Physcomitrella patens]
Cluster-30840.19726	347.747	755.961	-1.1194	0.00010376	0.0020476	742	glucomannan 4-beta-mannosyltransferase 9-like [Physcomitrella patens]
Cluster-30840.10500	94.0159	203.277	-1.1206	0.00013296	0.0025187	3223	hypothetical protein KFL_001080060 [Klebsormidium nitens]
Cluster-30840.4262	452.901	985.212	-1.121	0.00043372	0.006804	3448	endoglucanase 10-like [Physcomitrella patens]
Cluster-30840.23166	767.819	1673.18	-1.1241	0.0027668	0.031069	2511	cytochrome P450 90A1-like [Physcomitrella patens]
Cluster-30840.15989	2312.84	5045.28	-1.1252	2.83e-06	9.19e-05	2953	COBRA-like protein 4 [Physcomitrella patens]
Cluster-30840.18350	1080.87	2362.39	-1.1268	9.85e-06	0.00027118	4432	protein trichome birefringence-like 11 [Physcomitrella patens]
Cluster-30840.27432	261.511	570.708	-1.1275	1.88e-06	6.44e-05	3177	serine carboxypeptidase 24-like [Physcomitrella patens]
Cluster-30840.18003	351.703	767.736	-1.1276	0.0040532	0.042245	1155	glutamate decarboxylase 4-like [Physcomitrella patens]
Cluster-30840.22731	280.166	613.329	-1.1323	0.001045	0.014051	2603	hypothetical protein PHYPA_029353 [Physcomitrella patens]
Cluster-30840.9923	65.2293	144.36	-1.1326	0.00128	0.016567	2952	hypothetical protein [Dunaliella viridis]
Cluster-30840.12171	345.642	757.031	-1.1327	1.44e-05	0.00037438	1782	--
Cluster-30840.29696	116.256	255.103	-1.1338	0.00019921	0.0035458	3048	uncharacterized protein LOC112290028 [Physcomitrella patens]
Cluster-30840.21861	436.382	957.967	-1.1345	0.0023056	0.026781	3883	uncharacterized protein LOC112282059 [Physcomitrella patens]
Cluster-30840.14914	518.589	1138.22	-1.1346	0.00067658	0.0098995	554	hypothetical protein AK812_SmicGene40133 [Symbiodinium microadriaticum]
Cluster-30840.3033	96.9361	212.491	-1.1356	0.00010767	0.0021104	1746	ATP-dependent DNA helicase PIF1-like [Physcomitrella patens]
Cluster-30840.8998	66.3854	146.949	-1.1357	0.00028807	0.0048265	2397	probable N-acetyltransferase HLS1 [Physcomitrella patens]
Cluster-30840.16743	267.906	589.296	-1.1367	9.35e-07	3.48e-05	4941	respiratory burst oxidase homolog protein B-like [Physcomitrella patens]
Cluster-30840.21443	54.6498	119.438	-1.1375	0.0011521	0.015175	422	--
Cluster-30840.2262	39.7189	87.5807	-1.1395	0.002741	0.030826	984	60S ribosomal protein L33-B-like [Quercus suber]
Cluster-25299.0	91.0429	200.872	-1.1401	0.0040819	0.042453	2621	putative E3 ubiquitin-protein ligase XBAT34 isoform X2 [Physcomitrella patens]
Cluster-30840.12659	353.307	779.9	-1.141	2.62e-05	0.00063476	815	--
Cluster-30840.12831	2759.88	6091.81	-1.1423	0.00093061	0.012758	4669	linoleate 9S-lipoxygenase-like [Physcomitrella patens]
Cluster-30840.22053	373.689	826.887	-1.1426	2.13e-05	0.00052895	2114	glutathione S-transferase F10-like [Physcomitrella patens]
Cluster-30840.9155	40.9248	90.8376	-1.1428	0.0020949	0.024745	664	phenylalanine ammonia-lyase-like [Physcomitrella patens]
Cluster-30840.25940	75.5137	167.402	-1.1439	0.0037194	0.039514	6220	uncharacterized abhydrolase domain-containing protein DDB_G0269086-like [Physcomitrella patens]
Cluster-30840.14009	1045.75	2313.26	-1.1452	2.85e-05	0.00068267	1970	hypothetical protein PHYPA_001563 [Physcomitrella patens]
Cluster-30840.12368	114.704	255.374	-1.1484	0.00034765	0.0056299	1594	--
Cluster-30840.6812	170.858	380.287	-1.1484	0.0027269	0.030702	1150	dirigent protein 19-like [Physcomitrella patens]
Cluster-30840.10854	349.63	774.713	-1.1491	9.46e-11	9.89e-09	2559	BUD13 homolog [Physcomitrella patens]
Cluster-30840.18277	681.051	1511.03	-1.1493	2.49e-05	0.00060766	1447	transcription factor mef2A-like isoform X2 [Physcomitrella patens]
Cluster-30840.19270	811.218	1801.81	-1.1503	8.99e-06	0.00025054	1459	chitinase-like protein 1 [Physcomitrella patens]
Cluster-30840.14628	1015.63	2254.06	-1.1506	0.00010127	0.0020038	1914	glutamyl-tRNA reductase 2-like [Physcomitrella patens]
Cluster-30840.17108	1720.19	3821	-1.1509	9.46e-06	0.00026138	1584	sufE-like protein 1, chloroplastic..mitochondrial [Physcomitrella patens]
Cluster-30840.12471	118.925	264.996	-1.1537	1.8e-05	0.00045667	2258	hypothetical protein PHYPA_006006 [Physcomitrella patens]
Cluster-30840.4947	35.7736	79.9465	-1.1537	0.00096521	0.013141	2247	--
Cluster-30840.9549	251.651	561.722	-1.1544	2.13e-07	9.71e-06	443	--
Cluster-30840.27320	304.656	677.351	-1.1544	1.29e-05	0.00034272	1766	uncharacterized protein LOC112273025 [Physcomitrella patens]
Cluster-30840.20654	516.861	1150.11	-1.1551	6.31e-12	8.28e-10	379	40S ribosomal protein S19-1-like, partial [Physcomitrella patens]
Cluster-30840.26379	72.1601	161.413	-1.1564	1.46e-05	0.00037975	5407	multidrug resistance-associated protein 4 isoform X1 [Selaginella moellendorffii]
Cluster-30840.4327	235.535	525.288	-1.1571	8.84e-05	0.0017844	2974	uncharacterized protein LOC112290813 isoform X5 [Physcomitrella patens]
Cluster-30840.12538	103.643	231.047	-1.1575	2.8e-05	0.00067111	707	uncharacterized protein LOC112291912 [Physcomitrella patens]
Cluster-30840.14636	746.486	1665.18	-1.158	6.82e-07	2.64e-05	3166	--
Cluster-30840.23333	56.4631	125.31	-1.158	0.0005274	0.00807	1646	tRNase Z TRZ1-like isoform X1 [Physcomitrella patens]
Cluster-30840.3889	230.156	514.93	-1.1614	0.00021807	0.0038197	2160	vegetative cell wall protein gp1-like [Physcomitrella patens]
Cluster-30840.883	132.053	296.104	-1.164	1.16e-05	0.000311	2511	glucan endo-1,3-beta-D-glucosidase-like isoform X1 [Physcomitrella patens]
Cluster-30840.14427	1460.31	3275.71	-1.1659	3.01e-14	5.55e-12	1585	hypothetical protein PHYPA_003535 [Physcomitrella patens]
Cluster-30840.9306	126.946	284.382	-1.1659	6.74e-06	0.00019544	1878	queuine tRNA-ribosyltransferase catalytic subunit 1-like isoform X1 [Physcomitrella patens]
Cluster-30840.15622	424.527	954.416	-1.1666	2.96e-08	1.7e-06	4790	6-phosphofructo-2-kinase..fructose-2,6-bisphosphatase-like isoform X3 [Physcomitrella patens]
Cluster-30840.19729	847.334	1903.92	-1.1676	2.72e-06	8.86e-05	1038	glucomannan 4-beta-mannosyltransferase 9-like [Physcomitrella patens]
Cluster-30840.24844	84.3973	191.531	-1.1716	0.00012695	0.0024206	1687	O-fucosyltransferase 8-like isoform X1 [Physcomitrella patens]
Cluster-24158.0	37.1598	83.2064	-1.1716	0.0031469	0.034373	2811	trihelix transcription factor ASR3-like [Physcomitrella patens]
Cluster-30840.21105	264.487	595.853	-1.1721	0.00081436	0.011468	3117	NDR1..HIN1-like protein 26 [Physcomitrella patens]
Cluster-30840.14629	808.969	1822.74	-1.1726	2e-08	1.21e-06	1098	glutamyl-tRNA reductase 2-like [Physcomitrella patens]
Cluster-30840.16768	1288.56	2904.64	-1.1726	7.8e-06	0.00022145	1405	--
Cluster-19297.0	163.887	369.784	-1.1727	9.39e-06	0.0002602	1718	uncharacterized protein LOC112294543 isoform X4 [Physcomitrella patens]
Cluster-30840.21621	51.7565	116.863	-1.1738	0.0018048	0.021883	1026	--
Cluster-30840.18443	305.248	687.568	-1.174	2.22e-07	1e-05	649	protein RCC2 homolog isoform X2 [Physcomitrella patens]
Cluster-30840.7802	211.479	476.55	-1.1759	6.68e-07	2.6e-05	3104	protein DETOXIFICATION 17-like [Physcomitrella patens]
Cluster-30840.16842	963.142	2175.94	-1.1767	2.11e-09	1.61e-07	5939	uncharacterized protein LOC112272924 [Physcomitrella patens]
Cluster-30840.6034	685.965	1552.89	-1.1774	2.8e-07	1.23e-05	3268	RING-H2 finger protein ATL7-like [Physcomitrella patens]
Cluster-30840.8660	358.053	810.713	-1.1798	0.00014193	0.0026571	4050	uncharacterized protein LOC112285786 [Physcomitrella patens]
Cluster-30840.22988	822.558	1862.99	-1.1801	6.11e-05	0.0013106	3082	putative serine carboxypeptidase-like 23 [Physcomitrella patens]
Cluster-30840.26291	537.982	1218.77	-1.1801	0.00016958	0.0030895	3133	FAS1 domain-containing protein SELMODRAFT_448915-like [Physcomitrella patens]
Cluster-30840.4582	107.214	242.673	-1.1803	2.96e-07	1.29e-05	2085	uncharacterized protein LOC112290857 [Physcomitrella patens]
Cluster-17633.0	171.785	390.385	-1.1804	0.00058835	0.0088456	2580	flavonoid 3',5'-hydroxylase [Pohlia nutans]
Cluster-30840.18030	764.992	1734.94	-1.1813	1.93e-07	8.97e-06	2824	--
Cluster-30840.12859	94.755	215.569	-1.1813	0.00046959	0.0073104	1987	ubiquitin-conjugating enzyme E2 36 isoform X2 [Physcomitrella patens]
Cluster-30840.26026	940.55	2134.73	-1.1827	7.54e-07	2.87e-05	3016	--
Cluster-30840.19943	496.131	1127.36	-1.185	6.72e-06	0.00019493	1558	uncharacterized protein LOC112272980 [Physcomitrella patens]
Cluster-30840.12187	1654.95	3772.82	-1.1888	1.21e-07	5.95e-06	807	--
Cluster-13240.0	83.504	190.401	-1.1893	0.0015013	0.018844	3436	serine carboxypeptidase 24-like isoform X2 [Physcomitrella patens]
Cluster-30840.23583	132.251	301.906	-1.1902	0.00032746	0.0053598	4390	mechanosensitive ion channel protein 6-like [Physcomitrella patens]
Cluster-30840.19731	1778.66	4063.27	-1.1911	2.57e-06	8.42e-05	1285	glucomannan 4-beta-mannosyltransferase 9-like [Physcomitrella patens]
Cluster-9688.0	439.823	1005.66	-1.1918	5.05e-10	4.4e-08	836	--
Cluster-30840.5806	144.56	330.137	-1.1921	3.71e-08	2.08e-06	1816	hypothetical protein PHYPA_026355 [Physcomitrella patens]
Cluster-30840.17268	587.313	1342.3	-1.1929	4.98e-07	2.02e-05	2280	uncharacterized protein LOC112276660 isoform X1 [Physcomitrella patens]
Cluster-19300.1	67.1162	153.534	-1.1929	0.0022214	0.025969	2226	endoglucanase 11-like [Physcomitrella patens]
Cluster-30840.10777	439.531	1004.85	-1.1936	1.94e-11	2.32e-09	3730	uncharacterized protein LOC112287354 [Physcomitrella patens]
Cluster-27490.0	43.2714	99.8437	-1.1942	0.0019135	0.022966	1924	isotrichodermin c-15 hydroxylase [Quercus suber]
Cluster-30840.24932	641.64	1468.39	-1.1943	0.00030676	0.0050779	2170	xyloglucan endotransglucosylase..hydrolase protein 9-like [Physcomitrella patens]
Cluster-30840.6724	548.974	1257.82	-1.1949	9.81e-07	3.63e-05	1947	--
Cluster-14058.0	51.2589	117.549	-1.1997	0.00029797	0.004963	3052	uncharacterized protein LOC112295005 [Physcomitrella patens]
Cluster-30840.23882	1406.55	3230.33	-1.1998	0.00033622	0.0054778	2229	protein KINESIN LIGHT CHAIN-RELATED 1-like [Physcomitrella patens]
Cluster-30840.2553	525.07	1206.36	-1.2002	0.00085489	0.011909	2707	GDSL esterase..lipase At4g28780-like [Physcomitrella patens]
Cluster-30840.8544	338.114	777.664	-1.2014	3.27e-06	0.00010402	1908	chloroplast envelope quinone oxidoreductase homolog isoform X1 [Physcomitrella patens]
Cluster-30840.23377	62.4452	144.045	-1.2015	0.00375	0.039776	1531	uncharacterized protein C24B11.05-like [Physcomitrella patens]
Cluster-30840.27628	104.53	240.475	-1.2019	0.0011658	0.015328	3174	endoglucanase 25-like [Physcomitrella patens]
Cluster-30840.15940	872.904	2009.05	-1.2025	3.27e-06	0.00010391	545	60S ribosomal protein L13-1-like [Physcomitrella patens]
Cluster-30840.22800	621.838	1432.96	-1.2031	3.45e-07	1.47e-05	1450	--
Cluster-30840.11215	197.756	455.362	-1.2034	7.69e-06	0.00021851	2524	NAC domain-containing protein 76-like [Physcomitrella patens]
Cluster-30840.13517	128.562	296.37	-1.204	0.00093724	0.012838	3080	peroxidase 5-like [Physcomitrella patens]
Cluster-30840.16631	5642.27	13011.4	-1.2052	1.03e-11	1.28e-09	2338	catalase isozyme 1-like [Physcomitrella patens]
Cluster-30840.17483	195.027	449.855	-1.2069	6.26e-08	3.31e-06	4875	--
Cluster-30840.13084	83.3141	191.796	-1.2075	0.00016535	0.0030289	2323	--
Cluster-30840.25214	67.9185	158.138	-1.2088	0.00065368	0.0096294	1852	tyrosine-protein phosphatase non-receptor type 23-like isoform X1 [Physcomitrella patens]
Cluster-30840.21723	282.042	653.834	-1.2093	1.16e-05	0.00031049	831	peroxidase 5-like [Physcomitrella patens]
Cluster-30840.23308	141.819	327.795	-1.2094	0.00013355	0.0025284	2161	uncharacterized protein LOC112295508 [Physcomitrella patens]
Cluster-30840.17204	1638.4	3794.8	-1.2118	9.45e-07	3.51e-05	5260	sulfite exporter TauE..SafE family protein 2-like [Physcomitrella patens]
Cluster-30840.2363	304.746	707.787	-1.2153	9.66e-05	0.0019276	2412	probable xyloglucan endotransglucosylase..hydrolase [Physcomitrella patens]
Cluster-30840.15535	1206.29	2802.25	-1.2157	9.99e-15	2e-12	1609	hypothetical protein PHYPA_024627, partial [Physcomitrella patens]
Cluster-30840.26567	137.563	320.057	-1.216	5.4e-05	0.001179	3804	BTB..POZ domain-containing protein At1g50280-like isoform X2 [Physcomitrella patens]
Cluster-30840.12842	205.375	478.306	-1.2185	2.08e-09	1.59e-07	2665	protein VTE6, chloroplastic-like [Physcomitrella patens]
Cluster-30840.7701	98.3729	229.71	-1.2191	1.88e-06	6.43e-05	2606	DNA polymerase eta-like [Physcomitrella patens]
Cluster-18804.0	39.5355	92.7721	-1.2202	0.0006757	0.0098888	3237	endochitinase A1-like [Quercus suber]
Cluster-30840.19570	1004.04	2343.58	-1.2217	2.84e-08	1.65e-06	2273	cinnamoyl-CoA reductase 1-like [Physcomitrella patens]
Cluster-30840.15116	19315.2	45071.9	-1.2225	1.18e-05	0.00031508	1304	non-specific lipid-transfer protein 5-like [Physcomitrella patens]
Cluster-30840.6650	472.95	1103.45	-1.2227	0.0032813	0.035643	2987	GDSL esterase..lipase At4g16230-like isoform X2 [Physcomitrella patens]
Cluster-21233.0	222.912	520.02	-1.2242	0.00017366	0.0031562	3205	indole-3-pyruvate monooxygenase YUCCA6-like [Physcomitrella patens]
Cluster-30840.17110	2060.55	4817.23	-1.2249	2.64e-07	1.17e-05	4014	endoglucanase 25-like [Physcomitrella patens]
Cluster-30840.18815	1527.06	3573.03	-1.2256	1.29e-08	8.18e-07	2500	hypothetical protein PHYPA_018301 [Physcomitrella patens]
Cluster-30840.18989	102.368	240.252	-1.227	0.0013975	0.017786	2556	polyphenol oxidase I, chloroplastic-like [Physcomitrella patens]
Cluster-17420.0	54.5614	128.708	-1.2281	0.00074079	0.010628	429	60S ribosomal protein L30 [Klebsormidium nitens]
Cluster-30840.16190	1460.32	3424.14	-1.2288	0.00095174	0.012993	1154	--
Cluster-30840.4069	317.184	744.123	-1.23	5.82e-07	2.31e-05	3183	--
Cluster-30840.17854	394.207	925.565	-1.2312	6.54e-05	0.0013858	2942	arogenate dehydratase..prephenate dehydratase 6, chloroplastic-like [Physcomitrella patens]
Cluster-30840.10910	41.131	95.6149	-1.2318	0.00093869	0.01285	2418	uncharacterized protein LOC112274744 isoform X1 [Physcomitrella patens]
Cluster-30840.18743	53.2218	124.797	-1.2326	0.0027717	0.031114	1719	--
Cluster-30840.15390	39.7429	92.9078	-1.2331	0.0011546	0.015199	339	uncharacterized protein LOC112284750 [Physcomitrella patens]
Cluster-30840.24117	420.193	987.632	-1.2335	0.00071026	0.010296	3838	leucine-rich repeat receptor-like protein kinase [Pohlia nutans]
Cluster-30840.10618	290.553	684.181	-1.2338	4.73e-07	1.94e-05	1368	hypothetical protein PHYPA_002491 [Physcomitrella patens]
Cluster-30840.16724	1050.71	2472.62	-1.2338	1.69e-06	5.88e-05	1828	expansin-A10-like [Physcomitrella patens]
Cluster-10186.0	211.26	495.895	-1.2339	0.00012113	0.0023282	2909	hypothetical protein PHYPA_007530 [Physcomitrella patens]
Cluster-30840.19635	1782.26	4196.65	-1.2352	0.00017492	0.003177	2570	aldehyde oxidase GLOX-like [Physcomitrella patens]
Cluster-30840.19708	2130.34	5016.41	-1.2353	2.3e-13	3.76e-11	3344	uncharacterized protein LOC112274215 [Physcomitrella patens]
Cluster-30840.20857	1198.48	2825.36	-1.2362	3.85e-06	0.00012033	3305	uncharacterized protein LOC112278512 [Physcomitrella patens]
Cluster-30840.3710	45.5432	107.131	-1.2364	0.0012164	0.01586	1664	chromatin assembly factor 1 subunit FAS2-like [Physcomitrella patens]
Cluster-30840.11106	415.174	979.715	-1.2386	0.00016832	0.0030708	888	--
Cluster-30840.22113	67.5626	158.303	-1.2395	0.0040461	0.042185	3723	DNA-directed RNA polymerase V subunit 1-like isoform X1 [Physcomitrella patens]
Cluster-30840.15844	404.608	956.004	-1.2397	0.00032622	0.0053435	584	glucomannan 4-beta-mannosyltransferase 9-like [Physcomitrella patens]
Cluster-30840.17944	1007.88	2381.69	-1.2409	0.00011071	0.0021593	3227	--
Cluster-30840.18201	1307.33	3091.9	-1.2416	7.13e-08	3.7e-06	3255	nucleobase-ascorbate transporter 2-like [Physcomitrella patens]
Cluster-30840.5243	153.21	362.32	-1.2428	8.02e-06	0.00022639	1022	--
Cluster-19534.0	43.2849	102.029	-1.2435	0.0019288	0.023124	1760	aquaporin TIP1-2-like isoform X2 [Physcomitrella patens]
Cluster-30840.5510	60.7278	143.42	-1.2458	0.00039614	0.0062939	810	--
Cluster-30840.10576	566.131	1345.35	-1.2466	3.94e-05	0.00089776	1300	O-fucosyltransferase 38-like isoform X1 [Physcomitrella patens]
Cluster-30840.20362	521.765	1239.87	-1.2467	2.78e-10	2.6e-08	2660	--
Cluster-30840.10541	1098.55	2606.87	-1.2467	8.14e-06	0.00022929	2740	uncharacterized protein LOC112275311 [Physcomitrella patens]
Cluster-30840.18432	405.65	962.564	-1.2467	0.0040684	0.042378	3480	alpha-L-arabinofuranosidase 1-like isoform X1 [Physcomitrella patens]
Cluster-30840.17432	256.453	611.387	-1.2486	3.99e-08	2.22e-06	3340	nijmegen breakage syndrome 1 protein-like isoform X2 [Physcomitrella patens]
Cluster-30840.25792	317.928	756.721	-1.25	0.00015643	0.0028948	2938	expansin-A15-like [Physcomitrella patens]
Cluster-30840.13941	52.7999	125.572	-1.2514	0.00061005	0.0090925	648	germin-like protein [Barbula unguiculata]
Cluster-30840.16377	3232.35	7699.08	-1.2518	2.01e-07	9.28e-06	434	chlorophyll a-b binding protein, chloroplastic-like [Physcomitrella patens]
Cluster-30840.10843	213.356	508.841	-1.2518	3.24e-07	1.39e-05	1978	PREDICTED: uncharacterized protein LOC107281919 [Oryza sativa Japonica Group]
Cluster-26306.0	73.3651	174.896	-1.2525	8.05e-05	0.0016522	3116	ATP-dependent RNA helicase-like protein DB10 [Physcomitrella patens]
Cluster-30840.7152	350.809	836.286	-1.2539	0.00048132	0.0074618	2027	uncharacterized protein LOC112283353 [Physcomitrella patens]
Cluster-30840.2406	102.76	244.944	-1.2546	5.33e-06	0.00015881	1696	hypothetical protein PHYPA_030646 [Physcomitrella patens]
Cluster-30840.12558	2320.05	5539.88	-1.2554	2.21e-07	1e-05	2261	mannose-1-phosphate guanylyltransferase 1 [Physcomitrella patens]
Cluster-30840.23003	179.021	427.33	-1.2555	0.00049567	0.0076578	3782	desiccation-related protein PCC13-62-like [Physcomitrella patens]
Cluster-21884.0	63.3327	151.505	-1.2585	0.0019096	0.022927	3424	protein TPX2-like isoform X1 [Physcomitrella patens]
Cluster-9532.0	76.1658	182.511	-1.2598	2.35e-06	7.81e-05	2005	hypothetical protein PHYPA_009431 [Physcomitrella patens]
Cluster-30840.5988	324.147	775.552	-1.2598	2.39e-05	0.0005875	2021	extensin-like [Physcomitrella patens]
Cluster-30840.24738	575.613	1378.94	-1.2602	0.00026058	0.0044356	2708	endoglucanase 6-like [Physcomitrella patens]
Cluster-30840.8553	42.0453	99.8523	-1.2605	0.0005314	0.0081164	2530	--
Cluster-30840.16451	625.893	1501.03	-1.2612	2.71e-05	0.00065388	3759	uncharacterized protein LOC112285584 [Physcomitrella patens]
Cluster-30840.4775	86.6028	208.077	-1.2633	2.57e-05	0.00062549	2099	uncharacterized protein LOC112280048 [Physcomitrella patens]
Cluster-8331.2	54.4545	131.69	-1.2635	0.00068891	0.010034	3473	uncharacterized protein LOC112284057 isoform X1 [Physcomitrella patens]
Cluster-30840.18778	932.984	2241.36	-1.2641	2.39e-06	7.9e-05	2212	protein KINESIN LIGHT CHAIN-RELATED 1-like [Physcomitrella patens]
Cluster-30840.25258	96.9138	233.273	-1.2665	4.31e-05	0.00097045	1718	NAC domain-containing protein 76-like isoform X1 [Physcomitrella patens]
Cluster-30840.27470	76.502	184.638	-1.268	0.0032403	0.03526	929	putative transcription factor Hap3..NF-YB family [Rosa chinensis]
Cluster-30840.22279	551.621	1331.42	-1.2689	4.75e-05	0.0010543	2345	cytochrome P450 72A15-like [Physcomitrella patens]
Cluster-30840.23376	502.682	1212.42	-1.2703	2.45e-07	1.1e-05	2066	uncharacterized protein C24B11.05-like [Physcomitrella patens]
Cluster-30840.10404	1180.43	2847.93	-1.2704	9.26e-10	7.61e-08	4585	protein IQ-DOMAIN 31-like [Physcomitrella patens]
Cluster-30840.6989	2233.57	5395.31	-1.2724	6.95e-05	0.0014569	2695	protodermal factor 1-like [Physcomitrella patens]
Cluster-30840.26633	165.219	399.367	-1.2736	0.0018227	0.022053	1029	membrane protein PM19L-like [Physcomitrella patens]
Cluster-30840.11699	211.101	512.5	-1.2746	3.51e-06	0.00011087	1655	--
Cluster-30840.26277	128.786	313.095	-1.2764	7.23e-07	2.77e-05	2415	--
Cluster-30840.20700	131.607	319.31	-1.2782	0.001888	0.02272	617	--
Cluster-30840.4007	73.6814	178.713	-1.2809	0.00075162	0.010753	4309	structural maintenance of chromosomes protein 2-1-like [Physcomitrella patens]
Cluster-30840.7552	2479.65	6026.28	-1.281	8.81e-05	0.0017793	3176	fasciclin-like arabinogalactan protein 7 [Physcomitrella patens]
Cluster-30840.20352	357.057	868.45	-1.2816	0.00012479	0.0023862	1387	aldehyde oxidase GLOX-like [Physcomitrella patens]
Cluster-30840.23997	141.323	345.43	-1.2834	0.0013509	0.017294	1402	--
Cluster-30840.8108	437.855	1065.9	-1.2837	2.96e-12	4.18e-10	1048	uncharacterized protein LOC112273403 [Physcomitrella patens]
Cluster-27153.0	32.7491	80.0669	-1.2838	0.0031412	0.034333	1957	uncharacterized protein LOC112273115 [Physcomitrella patens]
Cluster-30840.14762	224.772	549.334	-1.284	7.15e-05	0.0014895	1494	UPF0643 protein PB2B2.08-like isoform X2 [Physcomitrella patens]
Cluster-30840.7956	488.203	1188.94	-1.2842	0.00072649	0.010461	4074	protein ECERIFERUM 3-like [Physcomitrella patens]
Cluster-30840.13631	914.873	2228.43	-1.2842	0.0035633	0.038152	3238	hypothetical protein PHYPA_006488 [Physcomitrella patens]
Cluster-30840.24770	160.845	392.027	-1.2854	2.39e-08	1.41e-06	4651	receptor-like serine..threonine-protein kinase At2g45590 [Physcomitrella patens]
Cluster-30840.15713	113.401	278.419	-1.2867	0.00017889	0.0032403	423	40S ribosomal protein S23 isoform X1 [Lactuca sativa]
Cluster-30840.12554	47.6769	117.236	-1.2867	0.00471	0.047613	2906	protein pacg [Quercus suber]
Cluster-30840.27458	119.571	292.402	-1.2868	9.88e-07	3.65e-05	3443	uncharacterized protein PB18E9.04c-like [Physcomitrella patens]
Cluster-30840.21124	199.611	487.598	-1.2869	4.56e-05	0.0010182	2132	AP-5 complex subunit zeta-1-like [Physcomitrella patens]
Cluster-30840.22262	58.4698	143.046	-1.288	0.00019794	0.0035278	1557	nardilysin-like isoform X2 [Physcomitrella patens]
Cluster-30840.25101	208.158	509.994	-1.2883	8.74e-08	4.44e-06	3762	leucine aminopeptidase 1-like isoform X2 [Physcomitrella patens]
Cluster-30840.28716	115.403	280.936	-1.2888	0.00011365	0.0022089	4370	uncharacterized protein LOC112276783 isoform X1 [Physcomitrella patens]
Cluster-24091.0	62.3063	152.621	-1.2907	1.82e-05	0.00045931	2777	uncharacterized protein LOC112276295 [Physcomitrella patens]
Cluster-30840.12395	482.97	1186.23	-1.2945	5.25e-06	0.00015672	2756	peroxidase A2-like isoform X1 [Physcomitrella patens]
Cluster-30840.28013	91.4743	225.239	-1.2956	0.00061006	0.0090925	3866	kinesin-like protein KIN-8A isoform X1 [Physcomitrella patens]
Cluster-30840.11875	44.0699	107.507	-1.2963	0.00013358	0.0025284	1042	--
Cluster-30840.26065	72.2111	177.3	-1.2981	0.00062074	0.0092251	4958	kinesin-like protein NACK1 [Physcomitrella patens]
Cluster-30840.10862	101.528	251.424	-1.2991	4.82e-05	0.0010664	1791	N-acetylserotonin O-methyltransferase-like protein isoform X1 [Physcomitrella patens]
Cluster-30840.16734	184.007	453.514	-1.3008	1.47e-09	1.16e-07	1751	ABC transporter C family member 13-like isoform X2 [Physcomitrella patens]
Cluster-30840.22139	484.598	1193.85	-1.3009	3.73e-05	0.00085491	2650	membrane protein PM19L-like [Physcomitrella patens]
Cluster-30840.12464	676.019	1668.72	-1.3023	3.5e-07	1.49e-05	932	--
Cluster-30840.218	61.2376	151.534	-1.3028	7.08e-05	0.0014792	4847	hypothetical protein PHYPA_021142 [Physcomitrella patens]
Cluster-30840.28993	49.4839	122.123	-1.3028	0.0026391	0.029925	986	peroxisomal membrane protein PMP30B-like [Quercus suber]
Cluster-11722.0	99.828	248.16	-1.3033	9.62e-05	0.0019214	1366	--
Cluster-30840.12384	59.3652	148.051	-1.304	0.0041955	0.043405	368	--
Cluster-30840.14947	945.228	2336.39	-1.3055	6.04e-10	5.16e-08	2079	uncharacterized protein LOC112289548 [Physcomitrella patens]
Cluster-30840.7666	50.811	125.777	-1.3061	1.32e-05	0.00034883	444	hypothetical protein MARPO_0004s0160 [Marchantia polymorpha]
Cluster-20951.0	20.2242	50.259	-1.3061	0.0042468	0.043774	2605	hypothetical protein MARPO_0015s0087 [Marchantia polymorpha]
Cluster-30840.11897	68.3328	168.755	-1.3071	0.0010567	0.014176	3378	probable receptor-like protein kinase At1g80640 isoform X1 [Physcomitrella patens]
Cluster-11654.0	96.0191	239.569	-1.3082	0.00015659	0.0028961	1091	--
Cluster-30840.19727	152.44	378.401	-1.3109	7.49e-05	0.0015522	903	glucomannan 4-beta-mannosyltransferase 9-like [Physcomitrella patens]
Cluster-30840.14413	485.069	1203.11	-1.311	0.0014597	0.018396	4751	ABC transporter G family member 10-like [Physcomitrella patens]
Cluster-30840.14148	239.626	596.917	-1.312	4.82e-10	4.22e-08	778	--
Cluster-30840.12617	631.739	1571.26	-1.3125	6e-12	7.9e-10	5161	ATP synthase subunit d, mitochondrial-like [Physcomitrella patens]
Cluster-30840.19205	1290.66	3207.89	-1.3134	0.00011289	0.0021974	2449	linoleate 9S-lipoxygenase-like [Physcomitrella patens]
Cluster-30840.28151	36.666	91.7399	-1.3174	0.0019609	0.023451	718	coronatine-insensitive protein 1-like [Physcomitrella patens]
Cluster-30840.4417	343.574	857.825	-1.3177	1.38e-07	6.7e-06	1650	uncharacterized protein LOC112282485 [Physcomitrella patens]
Cluster-30840.19220	1886.41	4702.66	-1.3178	8.48e-07	3.2e-05	1419	bifunctional dTDP-4-dehydrorhamnose 3,5-epimerase..dTDP-4-dehydrorhamnose reductase-like [Physcomitrella patens]
Cluster-30840.26615	32.6964	80.9946	-1.3194	0.0015714	0.019587	660	uncharacterized protein LOC112278786 [Physcomitrella patens]
Cluster-30840.22040	226.979	565.761	-1.3203	1.85e-05	0.00046755	3281	probable glucan endo-1,3-beta-glucosidase BG1 [Physcomitrella patens]
Cluster-30840.4371	176.8	441.669	-1.3215	0.00087073	0.012085	2150	pathogenesis-related protein PR-1-like isoform X1 [Physcomitrella patens]
Cluster-30840.7038	25.6265	64.2058	-1.3233	0.0016911	0.020776	2062	ferric reduction oxidase 6-like [Physcomitrella patens]
Cluster-30840.10582	133.475	334.053	-1.3241	1.24e-09	9.92e-08	2729	dihydrolipoyllysine-residue acetyltransferase component 2 of pyruvate dehydrogenase complex, mitochondrial-like [Physcomitrella patens]
Cluster-30840.7996	588.022	1471.97	-1.3242	6.69e-07	2.6e-05	2440	probable pectate lyase 5 [Physcomitrella patens]
Cluster-30840.24446	47.0612	117.755	-1.3243	0.00084191	0.01175	1957	cyclin-D2-2-like [Physcomitrella patens]
Cluster-30840.18136	2304.51	5770.73	-1.3247	4.5e-16	1.04e-13	3136	BTB..POZ domain-containing protein POB1-like isoform X3 [Physcomitrella patens]
Cluster-30840.22806	275.884	691.792	-1.3268	0.0040293	0.042048	4164	uncharacterized protein LOC112276660 isoform X1 [Physcomitrella patens]
Cluster-531.0	74.7532	187.373	-1.3286	1.03e-05	0.00028029	874	photosystem I chlorophyll a..b-binding protein 2, chloroplastic-like [Physcomitrella patens]
Cluster-30840.17486	227.457	572.865	-1.3295	1.09e-05	0.0002951	1145	--
Cluster-30840.6024	68.7975	172.127	-1.3296	0.0048949	0.049105	933	hypothetical protein LR48_Vigan07g079100 [Vigna angularis]
Cluster-30840.6824	878.341	2210.65	-1.3314	9.41e-06	0.00026047	4831	protein ECERIFERUM 3-like [Physcomitrella patens]
Cluster-30840.554	186.15	468.376	-1.3314	0.00071811	0.010378	1859	high mobility group B protein 3-like [Physcomitrella patens]
Cluster-30840.2564	83.5233	209.435	-1.3345	0.00011618	0.0022508	1132	hypothetical protein PHYPA_005302 [Physcomitrella patens]
Cluster-30840.15994	2812.21	7094.24	-1.3347	3.24e-10	2.96e-08	1332	protein SPIRAL1-like 1 [Physcomitrella patens]
Cluster-30840.27016	75.6915	190.411	-1.3361	2.79e-05	0.00066996	2833	E3 ubiquitin-protein ligase PUB23-like [Physcomitrella patens]
Cluster-30840.13655	1514.24	3829.15	-1.3378	9.1e-15	1.84e-12	766	60S ribosomal protein L26-1-like isoform X2 [Physcomitrella patens]
Cluster-30840.15473	7633.76	19304.8	-1.3384	1.06e-06	3.86e-05	5589	cellulose synthase A catalytic subunit 7 [UDP-forming]-like [Physcomitrella patens]
Cluster-30840.28399	65.3174	166.721	-1.3409	0.0010166	0.013732	3313	glycosyltransferase family 92 protein RCOM_0530710-like [Physcomitrella patens]
Cluster-30840.25456	248.152	627.319	-1.341	6.65e-05	0.0014045	3154	stearoyl-[acyl-carrier-protein] 9-desaturase 2, chloroplastic-like [Physcomitrella patens]
Cluster-30840.20684	1683.2	4267.1	-1.342	0.00025143	0.0043108	2227	hypothetical protein PHYPA_026301 [Physcomitrella patens]
Cluster-30840.24052	54.2681	138.398	-1.3421	0.00033746	0.0054927	525	--
Cluster-30840.14640	236.661	599.865	-1.3427	0.0037687	0.039909	1951	ABC transporter B family member 19-like [Physcomitrella patens]
Cluster-30840.3735	463.436	1176.29	-1.3445	1.77e-10	1.73e-08	1298	uncharacterized protein LOC112293234 [Physcomitrella patens]
Cluster-30840.1140	72.7571	184.656	-1.3447	2.79e-07	1.23e-05	3150	gluconokinase-like [Physcomitrella patens]
Cluster-30840.24195	90.7264	230.655	-1.3465	0.0013643	0.017433	4391	exocyst complex component SEC5B-like isoform X1 [Physcomitrella patens]
Cluster-30840.24892	246.472	629.07	-1.3467	4.71e-10	4.14e-08	2645	uncharacterized protein LOC112285308 [Physcomitrella patens]
Cluster-30840.24916	410.549	1043.17	-1.3486	1.9e-06	6.49e-05	2032	probable cytokinin riboside 5'-monophosphate phosphoribohydrolase LOGL10 isoform X1 [Physcomitrella patens]
Cluster-30840.27392	18.1326	46.5489	-1.3492	0.0044656	0.045665	790	--
Cluster-30840.16182	9903.16	25235	-1.3494	0.00027399	0.0046291	1825	--
[truncated: 2,949 more rows]
