# Supplementary material for: Transcriptomics Integrated With Metabolomics Reveal the Effects of Ultraviolet-B Radiation on Flavonoid Biosynthesis in Antarctic Moss
Source: Front Plant Sci. 2021 Dec 8;12:788377. doi: 10.3389/fpls.2021.788377 (PMC8692278; doi:10.3389/fpls.2021.788377)
Supplement: Supplementary file 1 [file Data_Sheet_1.zip › Supplementary Table 4.XLSX]

## Sheet: all metabolites
Supplementary Table 4 All detected metabolites in L. pyriforme under UV-B Radiation.
Index	Q1 (Da)	Q3 (Da)	Rt (min)	Molecular Weight (Da)	Ionization model	KEGG ID	Compounds	Class	mix01	mix02	mix03	Control1	Control2	Control3	UV-B1	UV-B2	UV-B3
pmb0449	162.1	97.9	0.8	161.1	[M+H]+	C00956	2-Aminoadipic acid (L-Homoglutamic acid)	Amino acid and derivatives	10400000	9610000	9820000	9090000	8770000	10600000	13300000	12400000	9700000
pmb0464	458.1	116.3	0.81	457.1	[M+H]+	-	Aspartic acid di-O-glucoside	Amino acid and derivatives	2630000	1330000	1500000	526000	1070000	1990000	1640000	3090000	2480000
pmb0962	235.1	118.3	0.8	234.1	[M+H]+	-	Lysine butyrate	Amino acid and derivatives	290000	305000	250000	205000	272000	233000	253000	210000	253000
pmb2561	190.1	84	2.37	191.1	[M-H]-	C02712	N-Acetylmethionine	Amino acid and derivatives	22700	27500	24400	24500	22500	24100	27900	22300	27300
pmb2591	245	203.2	3.87	246	[M-H]-	C03137	Acetyl tryptophan	Amino acid and derivatives	133000	140000	144000	150000	123000	112000	93600	127000	198000
pmb2855	307	145	0.77	308	[M-H]-	-	L-Glutamine O-hexside	Amino acid and derivatives	263000	340000	343000	331000	448000	267000	347000	432000	375000
pmb2857	308.1	146.1	0.8	309.1	[M-H]-	-	L-Glutamic acid O-glucoside	Amino acid and derivatives	947000	1050000	1120000	1060000	1090000	1070000	1320000	1300000	1110000
pmb2873	214.1	134	3.65	215.1	[M-H]-	-	3-(2-Naphthyl)-D-alanine	Amino acid and derivatives	402000	406000	418000	282000	423000	250000	499000	572000	397000
pme0003	188.1	145	0.81	189.11	[M-H]-	C02427	L-Homocitrulline	Amino acid and derivatives	83300	74600	69700	167000	83400	48700	77600	47500	60600
pme0006	116.1	70.1	0.81	115.06	[M+H]+	C00148	L-Proline	Amino acid and derivatives	3290000	6070000	5990000	4920000	5400000	6640000	5510000	5730000	5720000
pme0008	176.1	113	0.79	175.1	[M+H]+	C00327	L-Citrulline	Amino acid and derivatives	8310000	8350000	8630000	7890000	6290000	5400000	12200000	13100000	8520000
pme0009	104	73.7	0.79	105.04	[M-H]-	C00065	L-Serine	Amino acid and derivatives	4420000	4510000	4450000	3940000	4350000	4430000	3910000	5280000	4790000
pme0011	132	88	0.8	133.04	[M-H]-	C00049	L-Aspartic acid	Amino acid and derivatives	15000000	15800000	16300000	13900000	19300000	12900000	12600000	15300000	16800000
pme0013	146.1	102	0.75	147.05	[M-H]-	C00025	L-Glutamic acid	Amino acid and derivatives	2180000	2330000	2260000	2080000	2530000	1980000	1950000	2230000	2530000
pme0015	239	62	0.78	240.02	[M-H]-	C00491	L-(-)-Cystine	Amino acid and derivatives	220000	190000	217000	194000	195000	244000	277000	308000	236000
pme0019	132.1	86.2	1.27	131.09	[M+H]+	C00123	L-Leucine	Amino acid and derivatives	17000000	14900000	14400000	15200000	17000000	14800000	14100000	13200000	14400000
pme0020	164.1	103	1.92	165.08	[M-H]-	C00079	L-Phenylalanine	Amino acid and derivatives	1530000	1590000	1530000	2570000	2010000	1850000	861000	694000	1260000
pme0022	118	73.9	0.76	119.06	[M-H]-	C00188	L-Threonine	Amino acid and derivatives	2730000	2820000	2890000	2860000	2940000	2110000	2020000	2460000	3470000
pme0025	209.1	146	1.92	208.08	[M+H]+	C00328	L-Kynurenine	Amino acid and derivatives	562000	549000	558000	142000	96800	89200	474000	295000	248000
pme0026	147	84	0.78	146.11	[M+H]+	C00047	L-(+)-Lysine	Amino acid and derivatives	7070000	4260000	4670000	5410000	4920000	3870000	5040000	3950000	4550000
pme0030	182.1	136.1	1.16	181.07	[M+H]+	C00082	L-(-)-Tyrosine	Amino acid and derivatives	8290000	8060000	7700000	10700000	10200000	8450000	6260000	5100000	6920000
pme0036	154.1	137	0.72	155.07	[M-H]-	C00135	L-Histidine	Amino acid and derivatives	1610000	1560000	1630000	1960000	1230000	972000	2270000	1930000	1480000
pme0039	118.1	72.1	0.85	117.08	[M+H]+	C00183	L-Valine	Amino acid and derivatives	19600000	19400000	18700000	18400000	21900000	20900000	16500000	16400000	19500000
pme0041	132	86	1.26	131.09	[M+H]+	C00407	L-Isoleucine	Amino acid and derivatives	14200000	14300000	14400000	14600000	16400000	13900000	13900000	12900000	12400000
pme0042	173.1	131.1	0.73	174.11	[M-H]-	C00062	L-(+)-Arginine	Amino acid and derivatives	14800000	16200000	15900000	21200000	12000000	9530000	24400000	19700000	12400000
pme0050	203	116	2.39	204.09	[M-H]-	C00078	L-Tryptophan	Amino acid and derivatives	988000	966000	957000	1110000	932000	558000	1070000	816000	1000000
pme0056	145.1	101	2.57	146.06	[M-H]-	-	"2,3-dimethylsuccinic acid"	Amino acid and derivatives	1320000	1290000	1160000	1830000	1310000	1310000	890000	1020000	1300000
pme0066	116.1	74	0.75	117.05	[M-H]-	C00581	Guanidineacetic acid	Amino acid and derivatives	136000	137000	153000	124000	148000	222000	212000	187000	180000
pme0075	188.1	128	1.18	189.06	[M-H]-	C00624	N-Acetyl-L-glutamic acid	Amino acid and derivatives	579000	616000	527000	450000	538000	489000	672000	534000	559000
pme0109	212.2	166	1.45	211.08	[M+H]+	C07194	"(-)-3-(3,4-Dihydroxyphenyl)-2-methylalanine"	Amino acid and derivatives	253000	233000	207000	185000	205000	157000	343000	206000	186000
pme0118	110.1	66	3	111.03	[M-H]-	C05942	Pyrrole-2-carboxylic acid	Amino acid and derivatives	124000	100000	108000	59800	98600	117000	143000	105000	104000
pme0122	189.2	126	1.14	188.12	[M+H]+	C02727	N6-Acetyl-L-lysine	Amino acid and derivatives	19600000	13800000	15800000	12500000	21600000	20200000	10800000	10000000	15800000
pme0129	161.2	90	0.75	160.08	[M+H]+	C00993	D-Alanyl-D-Alanine	Amino acid and derivatives	62700	71500	83400	42700	65600	86500	60200	40700	89900
pme0133	281.3	166	2.37	280.11	[M+H]+	-	Asp-phe	Amino acid and derivatives	822000	785000	954000	506000	474000	388000	1180000	1110000	974000
pme0137	187.2	125	1.11	188.08	[M-H]-	-	Nα-Acetyl-L-glutamine	Amino acid and derivatives	403000	352000	388000	371000	309000	277000	554000	491000	361000
pme0161	118.1	72	0.75	119.06	[M-H]-	C00263	L-Homoserine	Amino acid and derivatives	37600	35800	40900	46900	40100	27500	29100	29800	33200
pme0170	217.1	158	1.14	216.12	[M+H]+	-	Nα-Acetyl-L-arginine	Amino acid and derivatives	2870000	2310000	2940000	3750000	2370000	745000	3070000	2210000	2990000
pme0174	132.1	57	1.29	131.06	[M+H]+	-	N-Propionylglycine	Amino acid and derivatives	2500000	2690000	2950000	3110000	3230000	3080000	2640000	2560000	2730000
pme0181	170.1	124	0.72	169.09	[M+H]+	C01152	1-Methylhistidine	Amino acid and derivatives	4870000	4310000	4610000	4450000	4550000	3790000	4990000	4390000	3990000
pme0190	187.1	130	1.91	188.12	[M-H]-	C02155	N-Glycyl-L-leucine	Amino acid and derivatives	36700	39500	48500	48600	37300	25000	30100	33300	36700
pme0226	131.1	114	0.78	132.05	[M-H]-	C00152	L-Asparagine	Amino acid and derivatives	6530000	7100000	7150000	8450000	8710000	6260000	6180000	5110000	7080000
pme0246	122	76	0.77	121.02	[M+H]+	C00097	L-Cysteine	Amino acid and derivatives	147000	140000	129000	38200	88300	85200	190000	196000	247000
pme0247	130.1	84	0.76	131.06	[M-H]-	C01157	trans-4-Hydroxy-L-proline	Amino acid and derivatives	64000	57500	54900	51700	58400	79800	40500	57400	77100
pme0252	172.1	130	3.51	173.11	[M-H]-	C02710	N-Acetyl-l-leucine	Amino acid and derivatives	189000	187000	212000	370000	118000	87000	288000	158000	126000
pme0278	191.1	128	0.79	190.1	[M+H]+	C00666	"2,6-Diaminooimelic acid"	Amino acid and derivatives	1630000	1320000	1380000	1290000	1160000	1750000	2880000	1900000	1040000
pme0463	175	84	1.16	174.1	[M+H]+	C01047	L-Theanine	Amino acid and derivatives	3430000	3640000	3480000	6760000	4570000	3880000	2470000	3660000	1850000
pme1002	138.1	103	1.26	137.08	[M+H]+	C00483	L-Tyramine	Amino acid and derivatives	131000	105000	95500	201000	102000	87600	68000	72800	35000
pme1018	613.2	484	1.16	612.15	[M+H]+	C00127	Glutathione oxidized	Amino acid and derivatives	4440000	3790000	3190000	2030000	1450000	1610000	1850000	2590000	2270000
pme1086	306	143	1.17	307.08	[M-H]-	C00051	Glutathione reduced form	Amino acid and derivatives	15900000	15700000	16800000	11000000	19300000	20100000	18300000	22900000	21400000
pme1210	150	61	1.15	149.05	[M+H]+	C00073	L-Methionine	Amino acid and derivatives	5760000	5440000	5520000	7400000	5360000	7470000	4540000	4440000	5080000
pme1225	219.1	144	1.66	220.09	[M-H]-	C00643	5-Hydroxy-L-tryptophan	Amino acid and derivatives	208000	189000	222000	397000	254000	379000	147000	104000	113000
pme1239	320.4	143	1.27	321.1	[M-H]-	C11347	S-(methyl)glutathione	Amino acid and derivatives	176000	224000	177000	359000	214000	137000	186000	128000	189000
pme1283	383	134	1.36	384.12	[M-H]-	C00021	S-(5'-Adenosy)-L-homocysteine	Amino acid and derivatives	76600	112000	84100	140000	105000	101000	80700	98400	113000
pme1313	237.1	192	1.98	236.08	[M+H]+	C02700	N'-Formylkynurenine	Amino acid and derivatives	1540000	1520000	1610000	478000	256000	166000	2560000	1910000	1190000
pme1368	128	82	1.16	129.08	[M-H]-	C00408	L-Pipecolic acid	Amino acid and derivatives	123000	131000	133000	122000	117000	105000	81800	80100	67300
pme1408	145.1	109	0.76	146.07	[M-H]-	C00064	L-Glutamine	Amino acid and derivatives	6150000	6620000	6770000	5620000	5550000	4700000	8370000	8300000	7140000
pme1419	164	104	1.77	163	[M+H]+	-	L-Methionine methyl ester	Amino acid and derivatives	160000	172000	156000	193000	179000	175000	179000	180000	145000
pme1988	90	44	0.78	89.05	[M+H]+	C00041	L-Alanine	Amino acid and derivatives	2380000	1930000	2030000	1590000	1790000	2490000	2370000	2900000	1960000
pme2046	170	96	0.79	169.18	[M+H]+	-	3-N-Methyl-L-histidine	Amino acid and derivatives	588000	746000	724000	738000	542000	815000	990000	760000	669000
pme2427	222.1	180	2.61	223.09	[M-H]-	-	N-Acetyl-L-tyrosine	Amino acid and derivatives	884000	892000	938000	265000	678000	783000	789000	841000	1200000
pme2527	133	116	0.78	132.16	[M+H]+	C00077	L(+)-Ornithine	Amino acid and derivatives	868000	697000	656000	742000	627000	1050000	753000	752000	638000
pme2559	174	88	1.27	175.05	[M-H]-	C01042	N-Acetylaspartate	Amino acid and derivatives	95700	91700	109000	105000	85800	79000	102000	95700	73900
pme2563	249.3	128	1.13	250.06	[M-H]-	C00669	γ-Glu-Cys	Amino acid and derivatives	309000	345000	287000	209000	333000	374000	377000	450000	330000
pme2566	217	199	1.16	218.09	[M-H]-	C03740	(5-L-Glutamyl)-L-amino acid	Amino acid and derivatives	97900	107000	90300	181000	56800	120000	191000	131000	114000
pme2575	225.2	154	0.72	226.11	[M-H]-	C00386	L-Carnosine	Amino acid and derivatives	11900	15600	9250	25900	10800	8000	12400	9120	8590
pme2617	166	102	0.76	165.05	[M+H]+	-	Methionine sulfoxide	Amino acid and derivatives	4840000	4760000	4420000	5480000	3670000	4110000	6140000	3720000	3800000
pme2634	118	72	0.85	117.08	[M+H]+	C01826	Dl-Norvaline	Amino acid and derivatives	20400000	18400000	18500000	17800000	21400000	20000000	16300000	14200000	19000000
pme2698	313.4	166	3.62	312.15	[M+H]+	-	Phe-Phe	Amino acid and derivatives	57200	68500	60500	68100	84700	44700	82400	40900	92300
pme2735	399.2	250	0.77	398.14	[M+H]+	C00019	S-(5'-Adenosyl)-L-methionine	Amino acid and derivatives	3130000	3290000	2140000	3430000	3930000	3850000	3030000	3180000	2670000
pme2890	269	136	0.85	268.06	[M+H]+	C01817	L-Homocystine	Amino acid and derivatives	112000	155000	164000	237000	169000	125000	144000	167000	164000
pme2914	161	99	1.59	162.05	[M-H]-	C03761	"3-Hydroxy-3-methylpentane-1,5-dioic acid"	Amino acid and derivatives	3200000	3550000	3540000	2630000	2820000	2370000	3820000	4060000	3680000
pme3017	104	58	0.76	103.06	[M+H]+	C03665	2-Aminoisobutyric acid	Amino acid and derivatives	4630000	4590000	4770000	5570000	4510000	4260000	4250000	5330000	4340000
pme3033	104	86	0.76	103.06	[M+H]+	C01026	"N,N-Dimethylglycine"	Amino acid and derivatives	3860000	3570000	3990000	4300000	3450000	3190000	2970000	4040000	3630000
pme3038	130	84	0.85	129.04	[M+H]+	C01879	5-oxoproline	Amino acid and derivatives	5400000	11600000	10400000	7430000	10600000	13300000	13300000	14100000	10500000
pme3179	179	76	0.86	178.04	[M+H]+	C01419	CYS-GLY	Amino acid and derivatives	1810000	1860000	1710000	823000	1540000	1980000	1500000	1760000	2120000
pme3193	116	74	1.16	117.04	[M-H]-	-	N-acetylglycine	Amino acid and derivatives	114000	126000	92400	64000	96600	109000	99800	98000	126000
pme3382	160	98	1.16	161.07	[M-H]-	-	N-Acetylthreonine	Amino acid and derivatives	526000	527000	535000	435000	516000	650000	504000	494000	661000
pme3388	189	144	0.75	188.13	[M+H]+	C01924	H-HomoArg-OH	Amino acid and derivatives	3040000	3400000	3030000	5100000	2260000	1600000	4850000	3000000	2800000
pme3825	196.2	135	1.16	197.07	[M-H]-	C00355	"3,4-Dihydroxy-DL-phenylalanine"	Amino acid and derivatives	143000	129000	149000	195000	251000	155000	107000	97800	127000
pmf0016	150.1	61	0.87	149.05	[M+H]+	-	DL-Methionine	Amino acid and derivatives	9320000	9330000	8700000	10300000	8250000	12100000	7710000	7330000	8600000
pmf0017	136	118.1	0.87	135.04	[M+H]+	C05330	DL-Homocysteine	Amino acid and derivatives	4980000	5010000	4930000	6900000	6390000	4940000	4140000	3380000	4200000
pmf0018	102.1	56	0.76	101.05	[M+H]+	-	1-Aminocyclopropanecarboxylic acid	Amino acid and derivatives	32200000	27400000	27300000	35600000	25000000	31600000	35200000	24200000	28100000
pmf0442	208.1	103	3.91	207.09	[M+H]+	C03519	N-Acetyl-L-phenylalanine	Amino acid and derivatives	242000	229000	219000	115000	187000	148000	204000	277000	315000
pmf0469	130.1	84	0.76	131.06	[M-H]-	C03440	cis-4-Hydroxy-D-proline	Amino acid and derivatives	40200	38900	46900	36200	36800	63200	38300	44000	43600
pmf0484	132.1	86	1.35	131.09	[M+H]+	C01933	alpha-Aminocaproic acid	Amino acid and derivatives	16600000	14600000	14100000	15100000	16500000	14400000	14000000	12800000	13700000
pmf0585	116.1	70	0.79	115.06	[M+H]+	C16435	Proline	Amino acid and derivatives	2380000	4560000	5200000	4290000	4860000	6260000	4220000	5550000	5320000
pmf0587	132	88	0.78	133.04	[M-H]-	C16433	Aspartic acid	Amino acid and derivatives	14300000	14500000	15100000	13300000	18400000	11800000	11700000	13800000	16400000
pmf0589	146	102	0.76	147.05	[M-H]-	-	Glutamic acid	Amino acid and derivatives	2170000	2390000	2320000	2050000	2760000	1910000	1910000	2400000	2420000
pmf0593	118.2	55.1	0.84	117.15	[M+H]+	C06417	D-(-)-Valine	Amino acid and derivatives	1380000	2000000	2010000	1940000	2420000	2030000	1770000	1760000	2130000
pmf0594	166.2	77	1.92	165.19	[M+H]+	C02265	D-(+)-Phenylalanine	Amino acid and derivatives	5270000	10200000	10500000	15300000	13500000	11500000	5830000	5030000	8400000
pma6561	341	135	2.86	342	[M-H]-	-	Caffeic acid O-glucoside	Phenylpropanoids	1800000	1740000	1740000	2430000	2170000	2400000	910000	828000	1290000
pmb0142	165.1	95.2	6.04	164.1	[M+H]+	C10945	Caffeic aldehyde	Phenylpropanoids	3370000	3280000	3210000	4440000	2260000	1860000	3910000	3750000	2690000
pmb1207	339.1	153	3.34	338.1	[M+H]+	-	O-Feruloyl 3-hydroxylcoumarin	Phenylpropanoids	97700	49000	55900	37500	45700	84600	40500	108000	71500
pmb2601	307.1	161.1	4.38	308.1	[M-H]-	-	7-hydroxycoumarin-beta-rhamnoside	Phenylpropanoids	104000	130000	136000	154000	146000	136000	172000	109000	87100
pmb2795	177	145	5.5	178	[M-H]-	-	4-Methoxycinnamic acid	Phenylpropanoids	265000	290000	303000	266000	186000	29100	63500	72700	200000
pmb2933	311.1	149.1	2.16	312.1	[M-H]-	-	Caftaric acid	Phenylpropanoids	1240000	1290000	1320000	1200000	1260000	1870000	1210000	1190000	1250000
pmb2940	385.1	205	3.26	386.1	[M-H]-	-	1-O-beta-D-Glucopyranosyl sinapate	Phenylpropanoids	119000	91300	125000	112000	128000	90000	111000	102000	83900
pmb3110	167	108	3.31	168	[M-H]-	C06672	Vanillic acid	Phenylpropanoids	273000	270000	322000	150000	231000	511000	377000	289000	308000
pme0303	179	135	3.23	180.04	[M-H]-	C01197	Caffeate	Phenylpropanoids	8610000	8470000	8440000	23200000	14400000	6350000	2160000	4590000	6960000
pme0305	193.1	134	4.07	194.06	[M-H]-	C01494	Ferulic acid	Phenylpropanoids	303000	293000	311000	278000	354000	113000	320000	322000	262000
pme0307	227.1	185	4.78	228.08	[M-H]-	C03582	Resveratrol	Phenylpropanoids	66600	73000	63200	47000	51300	33000	64600	69000	69100
pme0388	183.1	137	3.25	182.06	[M+H]+	C05582	Homovanillic acid	Phenylpropanoids	1220000	1140000	1430000	151000	329000	514000	2180000	2140000	1370000
pme0422	193.1	134	4.08	194.06	[M-H]-	-	3-Hydroxy-4-methoxycinnamic acid	Phenylpropanoids	297000	307000	319000	277000	357000	143000	327000	368000	323000
pme0429	239.1	193	5.18	238.08	[M+H]+	-	"3,4,5-Trimethoxycinnamic acid"	Phenylpropanoids	604000	635000	624000	450000	872000	269000	229000	338000	729000
pme1423	151.1	105	5.4	150.07	[M+H]+	C05629	Hydrocinnamic acid	Phenylpropanoids	169000	181000	103000	323000	82000	108000	9	116000	266000
pme1436	163	119	3.86	164.05	[M-H]-	C00811	p-Coumaric acid	Phenylpropanoids	1360000	1310000	1550000	3380000	2150000	702000	553000	851000	934000
pme1638	369.1	193	11.9	370.11	[M-H]-	-	sesamolin	Phenylpropanoids	111000	90000	84700	74200	94100	83300	85300	81100	83600
pme1646	357.1	151	5.41	358.14	[M-H]-	-	Pinoresinol	Phenylpropanoids	91400	73300	95200	14400	12600	7780	158000	259000	81500
pme2988	149.2	107.1	5.63	148.05	[M+H]+	C02274	"3,4-Dihydrocoumarin"	Phenylpropanoids	904000	962000	989000	2110000	594000	873000	374000	866000	1890000
pme2996	161	116.6	4.46	162.03	[M-H]-	C20414	4-Hydroxycoumarin	Phenylpropanoids	123000	85600	124000	70900	79700	148000	119000	138000	81700
pme3246	341	179	2.72	342.13	[M-H]-	C00761	Coniferin	Phenylpropanoids	3140000	3120000	3250000	4250000	3100000	2500000	1320000	2840000	3710000
pme3413	147.1	103	5.14	146.04	[M+H]+	C05851	Coumarin	Phenylpropanoids	108000	213000	137000	80800	66500	50700	136000	122000	203000
pme3416	177	133.2	3.24	178.03	[M-H]-	C09263	"Esculetin (6,7-dihydroxycoumarin)"	Phenylpropanoids	373000	368000	369000	132000	193000	251000	587000	1090000	362000
pme3422	207.1	192	3.56	208.04	[M-H]-	C09265	"6-Methoxy-7,8-DihydroxyCoumarin"	Phenylpropanoids	331000	368000	309000	335000	335000	584000	246000	253000	358000
pme3428	339.1	177	2.72	340.08	[M-H]-	C09264	"Esculin (6,7-Dihydroxycoumarin-6-glucoside)"	Phenylpropanoids	1070000	1120000	1090000	176000	163000	205000	683000	970000	1710000
pme3459	317.2	299	7.47	316.2	[M+H]+	C09066	Caffeyl alcohol	Phenylpropanoids	343000	266000	349000	360000	224000	206000	446000	216000	223000
pme3564	179	133	3.19	178.03	[M+H]+	C03093	Daphnetin	Phenylpropanoids	350000	345000	464000	325000	176000	230000	428000	407000	332000
pmf0166	433.2	415.2	7.38	432.51	[M+H]+	C17064	Schizandrin	Phenylpropanoids	830000	743000	885000	694000	687000	812000	947000	422000	780000
pmf0285	179.1	91	4.64	178.06	[M+H]+	C02666	4-Hydroxy-3-methoxycinnamaldehyde	Phenylpropanoids	712000	540000	675000	520000	325000	384000	754000	967000	580000
pmf0295	325.1	163	2.83	324.08	[M+H]+	-	Skimmin	Phenylpropanoids	3950000	5880000	6100000	3670000	4590000	7010000	3400000	7330000	8900000
pmf0298	109	81	3.23	110.04	[M-H]-	C00090	Pyrocatechol	Phenylpropanoids	142000	143000	128000	193000	220000	165000	75500	118000	69700
pmf0354	109	91	3.25	110.04	[M-H]-	C00090	Catechol	Phenylpropanoids	137000	135000	138000	251000	248000	208000	82700	146000	89000
pmf0404	177.1	130.9	7.89	176.08	[M+H]+	C06359	Ethyl cinnamate	Phenylpropanoids	542000	530000	527000	532000	553000	466000	726000	394000	506000
pmf0460	351.3	137	9.34	350.25	[M+H]+	C17496	10-Gingerol	Phenylpropanoids	31600	37700	44700	33500	66900	32600	55900	20100	58000
pmf0525	271	147	7.92	270.09	[M+H]+	C09269	Imperatorin	Phenylpropanoids	981000	883000	891000	800000	939000	703000	876000	794000	882000
pmf0527	245.1	159.2	8.3	244.11	[M+H]+	C09280	Osthole	Phenylpropanoids	89400	80300	82000	96900	54400	69400	112000	69500	52400
pmf0532	533	371	4.76	534.21	[M-H]-	C17048	Phillyroside	Phenylpropanoids	16700	19700	22200	13400	17000	14300	31900	29300	15500
pmf0563	267.1	197	8.49	266.13	[M+H]+	C10651	Magnolol	Phenylpropanoids	461000	360000	357000	300000	434000	320000	682000	226000	386000
pmf0572	167.1	121	6.34	166.06	[M+H]+	C10712	Paeonol	Phenylpropanoids	608000	575000	552000	906000	484000	483000	545000	462000	526000
pmf0605	355.1	102.8	8.45	354.15	[M+H]+	C17499	Notopterol	Phenylpropanoids	48800	54800	50900	54800	42400	42500	44500	38100	37700
pma2987	142.1	83.1	0.62	141.1	[M+H]+	C00860	Histidinol	Alcohols	1700000	1670000	1590000	1600000	1780000	1300000	1940000	1340000	2160000
pmb0764	144.1	113.2	2.6	143.1	[M+H]+	C04294	4-Methyl-5-thiazoleethanol	Alcohols	1140000	965000	1130000	2070000	1910000	1710000	334000	583000	407000
pme0516	179.2	87	0.74	180.06	[M-H]-	C00137	Inositol	Alcohols	87100	103000	93100	47100	66600	208000	129000	63900	103000
pme1894	183	83	0.76	182.08	[M+H]+	C00794	D-Sorbitol	Alcohols	2900000	2440000	2590000	2690000	2400000	2260000	2720000	2170000	2470000
pme1944	183.1	69	0.8	182.08	[M+H]+	C00392	D-Mannitol	Alcohols	599000	623000	652000	429000	614000	310000	587000	460000	709000
pme2237	181.1	101	0.76	182.08	[M-H]-	C01697	Dulcitol	Alcohols	141000	165000	152000	131000	222000	66900	146000	154000	223000
pme2256	151.1	71	0.77	152.07	[M-H]-	C01904	D-Arabitol	Alcohols	225000	343000	328000	262000	264000	367000	503000	410000	284000
pme3840	204.1	102	0.76	205.13	[M-H]-	C05944	Pantothenol	Alcohols	164000	217000	194000	124000	171000	142000	181000	197000	200000
pmf0174	157.2	157.2	7.72	158.28	[M-H]-	C01633	1-Decanol	Alcohols	13000000	12800000	12800000	16200000	9880000	16600000	10500000	13200000	13000000
pmf0175	157.2	157.2	7.84	158.28	[M-H]-	-	2-Decanol	Alcohols	12400000	12600000	12800000	16800000	10700000	15400000	10700000	13900000	13700000
pmf0256	101.1	84.7	1.28	102.1	[M-H]-	-	3-Methyl-1-pentanol	Alcohols	8050000	7830000	8490000	4080000	4200000	10200000	12200000	11800000	5610000
pmf0348	187.1	97	4.43	188.14	[M-H]-	-	"2,6-Dimethyl-7-octene-2,3,6-triol"	Alcohols	219000	226000	219000	413000	211000	126000	284000	201000	194000
pmb2831	315.1	153.1	2.44	316.1	[M-H]-	-	Protocatechuic acid O-glucoside	Polyphenol	1950000	2010000	2010000	1810000	1160000	2070000	2550000	2540000	1670000
pme0201	291.1	139	2.99	290.08	[M+H]+	C06562	Catechin	Polyphenol	139000	73100	77200	138000	37200	166000	20100	40600	62200
pme1486	457.2	169	3.33	458.09	[M-H]-	C09731	Epigallate catechin gallate (EGCG)	Polyphenol	14600000	13100000	16300000	42100000	2460000	8590000	8490000	20500000	7230000
pme1514	305	125	2.76	306	[M-H]-	C12136	Epigallocatechin (EGC)	Polyphenol	39900	39500	41100	153000	9	45000	26000	28900	20500
pme1535	305	125	2.28	306.07	[M-H]-	C12127	(+)-Gallocatechin (GC)	Polyphenol	522000	528000	554000	1680000	51600	569000	511000	322000	413000
pme1562	441.3	169	3.89	442.3	[M-H]-	-	Epicatechin gallate (ECG)	Polyphenol	1510000	1440000	1280000	5240000	374000	1190000	762000	2200000	689000
pme1824	153.1	109	2.48	154.03	[M-H]-	C00230	Protocatechuic acid	Polyphenol	1340000	896000	871000	998000	961000	1080000	1220000	1490000	1090000
pme2478	137.1	108.4	3.06	138.03	[M-H]-	C16700	Protocatechuic aldehyde	Polyphenol	579000	614000	712000	404000	340000	331000	365000	640000	537000
pmf0379	457.1	169	3.44	458.08	[M-H]-	-	Gallocatechin gallate	Polyphenol	13400000	17100000	13700000	42200000	2120000	8250000	7720000	19500000	7140000
pmf0458	295.2	277	7.08	294.18	[M+H]+	C10462	6-Gingerol	Polyphenol	499000	277000	339000	220000	9	133000	508000	296000	163000
pma0101	293.2	163.2	2.45	292.16	[M+H]+	-	N-Caffeoyl agmatine	Phenolamides	299000	255000	258000	74700	127000	238000	169000	415000	330000
pmb0488	146.2	72.2	0.56	145.2	[M+H]+	C00315	Spermidine	Phenolamides	164000	139000	151000	150000	149000	159000	125000	138000	159000
pmb0492	584.2	325	2.42	583.2	[M+H]+	-	"N',N"",N""'-p-coumaroyl-cinnamoyl-caffeoyl spermidine"	Phenolamides	443000	429000	482000	130000	109000	130000	472000	530000	353000
pmd0017	203	83	0.62	202	[M+H]+	C00750	Spermine	Phenolamides	569000	1010000	975000	985000	926000	935000	1020000	923000	1080000
pme2693	131	114	0.8	130.11	[M+H]+	C02714	N-Acetylputrescine	Phenolamides	709000	585000	690000	686000	446000	596000	747000	453000	372000
pmb0202	153	110	1.18	152	[M+H]+	C00385	Xanthine	Nucleotide and derivates	1160000	1170000	989000	902000	682000	762000	3870000	1330000	700000
pmb0530	664.2	136.2	1.16	663.2	[M+H]+	C00003	Nicotinic acid adenine dinucleotide	Nucleotide and derivates	149000	115000	141000	135000	166000	144000	77900	159000	94700
pmb0964	366.2	204.1	0.8	365.2	[M+H]+	-	iP7G	Nucleotide and derivates	11900000	8440000	7660000	4490000	6980000	5980000	11300000	13100000	11400000
pmb2922	565.1	323.1	1.11	566.1	[M-H]-	C00029	Uridine 5'-diphospho-D-glucose	Nucleotide and derivates	2970000	2860000	3060000	3120000	3410000	3100000	2340000	2530000	3160000
pmb2948	346.1	210.9	0.85	347.1	[M-H]-	C01367	Adenosine 3'-monophosphate	Nucleotide and derivates	556000	569000	490000	502000	545000	603000	525000	587000	502000
pmb4344	362.1	79.1	1.01	363.1	[M-H]-	C00144	Guanosine 5'-monophosphate	Nucleotide and derivates	107000	86300	105000	97800	128000	152000	65700	101000	60400
pmc0066	333.1	137.1	0.7	332.05	[M+H]+	C06196	2'-Deoxyinosine-5'-monophosphate	Nucleotide and derivates	399000	232000	175000	552000	321000	517000	197000	199000	140000
pmc0274	167.1	121.1	1.92	166.1	[M+H]+	C16614	6-Methylmercaptopurine	Nucleotide and derivates	11200000	20000000	21500000	32200000	26900000	22200000	12400000	10600000	17700000
pmc0281	400.2	136.1	1.94	399.2	[M+H]+	-	Adenosine O-ribose	Nucleotide and derivates	4720000	4390000	4540000	10300000	2800000	2950000	5990000	3340000	2760000
pmc0304	384.1	252	2.06	383.12	[M+H]+	-	Succinyladenosine	Nucleotide and derivates	332000	690000	730000	957000	493000	745000	736000	637000	550000
pmd0023	266	134	1.81	267	[M-H]-	C00212	Adenosine	Nucleotide and derivates	91400	88600	86800	221000	95800	53300	51900	35000	74000
pme0005	121	94	1.44	120.04	[M+H]+	C15587	Purine	Nucleotide and derivates	61100	71300	91700	109000	135000	98300	75900	48100	72900
pme0031	127	110	1.59	126.04	[M+H]+	C00178	Thymine	Nucleotide and derivates	755000	729000	691000	1450000	1190000	1060000	517000	625000	356000
pme0032	135	92	1.16	136.04	[M-H]-	C00262	Hypoxanthine	Nucleotide and derivates	34500	29700	24100	35800	43700	30000	25000	23100	15900
pme0038	112	95	0.82	111.04	[M+H]+	C00380	Cytosine	Nucleotide and derivates	741000	548000	378000	453000	654000	440000	766000	432000	560000
pme0108	126.1	109	1.16	125.06	[M+H]+	C02376	5-Methylcytosine	Nucleotide and derivates	127000	48000	114000	41800	84800	70000	59000	99600	44200
pme0183	152.1	135	0.86	151.05	[M+H]+	-	2-Hydroxy-6-aminopurine	Nucleotide and derivates	10700000	9510000	11300000	22100000	13300000	16900000	6840000	7660000	6520000
pme0257	111	80	1.23	112.03	[M-H]-	C00106	Uracil	Nucleotide and derivates	2970000	2780000	3310000	2980000	2830000	2950000	3620000	3110000	3250000
pme1063	243.1	110	1.24	244.07	[M-H]-	C00299	Uridine	Nucleotide and derivates	329000	355000	323000	532000	307000	209000	237000	272000	314000
pme1097	134.1	107	1.17	135.06	[M-H]-	C00147	Adenine	Nucleotide and derivates	208000	216000	211000	293000	334000	257000	122000	226000	167000
pme1109	152	135	1.32	151.05	[M+H]+	C00242	Guanine	Nucleotide and derivates	14200000	12600000	14100000	20100000	19400000	17400000	6680000	10900000	7750000
pme1119	269.1	137	0.83	268.08	[M+H]+	C00294	Inosine	Nucleotide and derivates	121000	189000	124000	122000	163000	170000	140000	221000	143000
pme1175	282.1	150	1.5	283.09	[M-H]-	C00387	Guanosine	Nucleotide and derivates	835000	771000	780000	785000	704000	812000	814000	861000	659000
pme1296	285.1	153	1.75	284.08	[M+H]+	C01762	Xanthosine	Nucleotide and derivates	519000	498000	511000	711000	544000	361000	352000	466000	559000
pme1376	308	112	1.2	307.06	[M+H]+	C00239	2'-Deoxycytidine-5'-monophosphate	Nucleotide and derivates	102000	113000	102000	74000	117000	125000	81600	130000	136000
pme1378	282.1	149.6	2.27	281.11	[M+H]+	C02494	1-Methyladenosine	Nucleotide and derivates	111000	128000	96200	238000	172000	174000	84000	77900	63500
pme1473	296	134	2.9	297.09	[M-H]-	C00170	5'-Deoxy-5'-(methylthio)adenosine	Nucleotide and derivates	67900	67100	77500	104000	69200	63300	67800	78300	66400
pme1692	347	135	1.16	348.05	[M-H]-	C00130	Inosine 5'-monophosphate	Nucleotide and derivates	96100	102000	113000	82700	101000	178000	106000	95900	86700
pme2278	362	211	1.17	363.06	[M-H]-	-	Guanosine monophosphate	Nucleotide and derivates	91300	96500	78400	105000	77200	138000	74500	103000	86100
pme2555	346	134	1.16	347.06	[M-H]-	C00020	Adenosine 5'-monophosphate	Nucleotide and derivates	1040000	1250000	1080000	1010000	1030000	1400000	1350000	1330000	1160000
pme3151	213	97	1.2	214.02	[M-H]-	-	Deoxyribose 5-phosphate	Nucleotide and derivates	480000	540000	446000	732000	335000	571000	611000	458000	428000
pme3184	332	136	1.17	331.07	[M+H]+	C00360	2'-Deoxyadenosine-5'-monophosphate	Nucleotide and derivates	167000	169000	177000	199000	212000	182000	199000	251000	159000
pme3188	323	211	1.18	324.04	[M-H]-	C00105	Uridine 5'-monophosphate	Nucleotide and derivates	645000	818000	665000	626000	507000	782000	741000	790000	677000
pme3336	382	206	2.06	383.11	[M-H]-	-	N6-Succinyl Adenosine	Nucleotide and derivates	4250000	4260000	4360000	6040000	3520000	4310000	4910000	3580000	3720000
pme3732	244.1	112	0.83	243.09	[M+H]+	C00475	Cytidine	Nucleotide and derivates	940000	2160000	1940000	1440000	1380000	1410000	1720000	1690000	1970000
pme3835	344.2	150	1.33	345.05	[M-H]-	C00942	"Guanosine 3',5'-cyclic monophosphate"	Nucleotide and derivates	1440000	1490000	1230000	1430000	1300000	1280000	1510000	1500000	1160000
pme3961	252	136	1.88	251.1	[M+H]+	C00559	Deoxyadenosine	Nucleotide and derivates	622000	718000	672000	1750000	775000	577000	506000	460000	539000
pme3967	312	180	2.18	311.12	[M+H]+	-	2-(dimethylamino)guanosine	Nucleotide and derivates	755000	563000	607000	372000	303000	206000	859000	987000	881000
pme3982	267.1	135	1.48	268.08	[M-H]-	-	Hypoxanthine-9-β-D-arabinofuranoside	Nucleotide and derivates	96600	121000	127000	133000	81700	140000	90000	72000	102000
pmf0118	565.1	322.9	0.8	610.02	[M-2Na+H]-	-	Uridine 5'-diphosphoglucose disodium salt	Nucleotide and derivates	3660000	3840000	4210000	3820000	3940000	4070000	3090000	3520000	3980000
pmf0136	565.1	322.9	0.8	566.06	[M-H]-	C00029	UDP-α-D-glucose	Nucleotide and derivates	4310000	4060000	4640000	4090000	5320000	4240000	3270000	3820000	4490000
pmf0287	686.1	339	2.16	687.15	[M-H]-	C00882	3'-dephospho-CoA	Nucleotide and derivates	26300	27800	24700	32200	20800	29600	21600	26400	30300
pma1590	463.1	301	2.89	463.12	Protonated	-	Peonidin O-hexoside	Anthocyanins	2110000	1990000	2430000	817000	2070000	2310000	3770000	4320000	2160000
pme0444	493.2	331	2.92	493.2	Protonated	C12140	Malvidin 3-O-glucoside (Oenin)	Anthocyanins	1130000	1050000	1170000	497000	734000	751000	1330000	1630000	1110000
pme1397	271	149	3.85	271.24	Protonated	C05904	Pelargonidin	Anthocyanins	188000	166000	103000	100000	98800	215000	71000	148000	140000
pme1773	595	287	2.7	595	Protonated	C08620	Cyanidin 3-O-rutinoside (Keracyanin)	Anthocyanins	166000	94800	113000	9	9	9	327000	264000	117000
pmf0027	449.1	286.8	2.68	448.1	[M]+	C08647	Cyanidin 3-O-galactoside	Anthocyanins	6030000	5650000	5170000	8800000	2670000	2040000	7540000	9680000	4530000
pmf0203	463.1	301.1	2.94	498.09	[M-Cl]+	-	Peonidin 3-O-glucoside chloride	Anthocyanins	2390000	2430000	2500000	990000	2090000	3060000	4090000	5060000	2470000
pma0359	535.1	331.1	4.69	534.11	[M+H]+	-	Tricin 5-O-acetylglucoside	Flavone	633000	846000	483000	367000	763000	777000	510000	945000	620000
pma0795	551	303.1	4.56	550	[M+H]+	-	Tricetin O-malonylhexoside	Flavone	401000	311000	419000	350000	356000	387000	278000	432000	402000
pma6373	671.1	347	4.06	670.1	[M+H]+	-	"3',4',5'-Dihydrotricetin O-hexosyl-O-hexoside"	Flavone	372000	445000	413000	181000	229000	682000	576000	284000	366000
pma6496	449.1	299.1	3.45	448.1	[M+H]+	-	Luteolin 6-C-glucoside	Flavone	235000	224000	168000	559000	165000	207000	346000	160000	86300
pma6647	625.2	607.1	3.37	624.2	[M+H]+	-	C-hexosyl-chrysoeriol O-hexoside	Flavone	7220000	6750000	8620000	17400000	16600000	11200000	5420000	4590000	6690000
pmb0588	611.1	449.3	3.32	610.1	[M+H]+	-	"Luteolin 3',7-di-O-glucoside"	Flavone	418000	485000	305000	158000	328000	310000	762000	335000	262000
pmb0601	595.1	301.4	4.12	594.1	[M+H]+	-	Chrysoeriol O-hexosyl-O-pentoside	Flavone	809000	606000	432000	633000	587000	231000	1150000	1150000	774000
pmb0619	775.1	612.9	2.67	774.1	[M+H]+	-	Eriodictiol 6-C-hexoside 8-C-hexoside-O-hexoside	Flavone	70900	92500	95700	73000	58000	49700	53500	101000	74100
pmb0665	611.2	465.1	3.78	610.2	[M+H]+	-	Luteolin 8-C-hexosyl-O-hexoside	Flavone	260000	221000	198000	259000	405000	408000	316000	183000	190000
pmb0672	771.1	463.1	4.02	770.1	[M+H]+	-	6-C-hexosyl-apigenin O-feruloylhexoside	Flavone	64900	36800	33800	124000	9	15300	38000	11700	10600
pmb0720	579.1	331.1	4.56	578.1	[M+H]+	-	Tricin O-malonylhexoside	Flavone	1670000	1620000	1440000	613000	1440000	1350000	1330000	1610000	1970000
pmb0733	639.1	331.4	4.07	638.1	[M+H]+	-	Tricin 5-O-rutinoside	Flavone	583000	589000	561000	536000	597000	469000	710000	518000	516000
pmb2987	487.1	163	2.63	488.1	[M-H]-	-	Acacetin O-acetyl hexoside	Flavone	1290000	1320000	1340000	252000	153000	211000	1810000	1390000	1940000
pmb2992	459.1	255.2	3.75	460.1	[M-H]-	-	Acacetin O-glucuronic acid	Flavone	131000	151000	164000	253000	124000	292000	49700	119000	178000
pmb3000	503.1	341.1	3.94	504.1	[M-H]-	-	Chrysoeriol O-acetylhexoside	Flavone	8180	7230	9270	5680	5690	16000	12700	10100	17500
pmb3024	447.1	327.1	3.45	448.1	[M-H]-	-	Luteolin C-hexoside	Flavone	374000	407000	391000	517000	445000	437000	389000	382000	368000
pme0089	287.1	153	5	286.1	[M+H]+	C01514	Luteolin	Flavone	32000000	34700000	35300000	3160000	2590000	13000000	28200000	78100000	20200000
pme0363	299.1	284	5.76	300.06	[M-H]-	C04293	Chrysoeriol	Flavone	330000	311000	357000	653000	103000	165000	359000	156000	322000
pme2457	447.3	285.2	3.87	448.1	[M-H]-	-	Luteolin 7-O-glucoside (Cynaroside)	Flavone	326000	356000	339000	128000	90000	173000	401000	1010000	414000
pme3227	579	433	3.68	578.16	[M+H]+	C12628	Vitexin 2''-O-beta-L-rhamnoside	Flavone	345000	230000	159000	100000	235000	291000	327000	368000	257000
pme3475	273.1	153	5.59	272.07	[M+H]+	C09614	Butin	Flavone	6990000	6440000	6840000	1140000	2640000	5420000	4060000	5940000	5750000
pmf0057	271.1	151	5.66	272.07	[M-H]-	C06561	"4,2',4',6'-Tetrahydroxychalcone "	Flavone	4110000	4540000	4740000	784000	1780000	3820000	2840000	4880000	4260000
pmb3894	329.1	229.1	5.91	330.1	[M-H]-	-	Di-O-methylquercetin	Flavonol	94800	129000	97400	169000	107000	56600	70800	58000	115000
pme0196	285	151	5.73	286.05	[M-H]-	C05903	Kaempferol	Flavonol	157000	166000	151000	74000	9	78000	158000	234000	107000
pme0202	611.2	303	3.7	610.15	[M+H]+	C05625	Quercetin 3-O-rutinoside (Rutin)	Flavonol	3000000	2600000	2630000	1970000	3290000	2500000	2620000	3070000	2660000
pme1478	317	151	4.7	318.04	[M-H]-	C10107	Myricetin	Flavonol	71500	110000	94500	13000	9	11900	126000	183000	107000
pme3393	287	149	3.65	288.06	[M-H]-	C01378	Fustin	Flavonol	63400	59100	65500	142000	125000	194000	9	9	9
pme3404	347	153	5.8	346.07	[M+H]+	C11620	Syringetin	Flavonol	251000	274000	255000	9	9	9	402000	569000	252000
pme3514	301	151	5.11	302.04	[M-H]-	C10105	Morin	Flavonol	130000	154000	108000	37700	9	38300	120000	224000	77600
pmf0151	300.9	151	5.19	302.24	[M-H]-	-	Quercetin	Flavonoid	40600	56900	69800	34700	42000	109000	9	32500	61700
pmf0232	593.1	285	4.92	594.14	[M-H]-	C17140	Tiliroside	Flavonoid	66200	56600	67200	156000	18300	30300	47500	57900	36400
pmf0266	179	137.3	4.47	178.03	[M+H]+	C09001	"5,7-Dihydroxychromone"	Flavonoid	3030000	3390000	3260000	1980000	1790000	2150000	3760000	5410000	3640000
pmf0360	449.1	151	3.97	450.12	[M-H]-	C17449	Astilbin	Flavonoid	133000	122000	108000	24200	28600	95200	100000	162000	138000
pmf0383	345.1	284	6.68	344.09	[M+H]+	C19807	"5,7-Dihydroxy-3',4',5'-trimethoxyflavone"	Flavonoid	238000	220000	205000	117000	195000	129000	278000	213000	275000
pmf0584	437.1	275	4.37	436.14	[M+H]+	C01604	Phloridzin	Flavonoid	160000	134000	108000	124000	143000	166000	168000	69100	129000
pme0377	273.1	153	5.59	272.07	[M+H]+	C00509	Naringenin	Flavanone	6380000	6780000	6730000	1210000	2760000	6300000	4470000	7150000	6050000
pme1201	273.1	167	5.56	274.08	[M-H]-	C00774	Phloretin	Flavanone	2560000	2760000	2960000	914000	2080000	4920000	838000	962000	3660000
pme1399	355.2	178.5	8.4	354.15	[M+H]+	C16417	Xanthohumol	Flavanone	33500	25500	31400	22900	22000	32600	47400	25900	32000
pme1580	287.1	135	5.05	288.06	[M-H]-	C05631	Eriodictyol	Flavanone	4850000	5320000	5580000	1360000	1520000	3820000	5470000	9140000	6400000
pme2319	301.1	164	5.75	302.08	[M-H]-	C01709	Hesperetin	Flavanone	21800	22700	24100	16000	21400	34300	4740	11300	23100
pme2957	271.1	151	5.57	272.07	[M-H]-	C06561	Naringenin chalcone	Flavanone	4120000	4650000	4770000	804000	1790000	3940000	2790000	5130000	4460000
pmf0058	271	150.9	5.66	272.07	[M-H]-	C00509	"4',5,7-Trihydroxyflavanone"	Flavanone	3370000	3860000	3940000	670000	1450000	3140000	2280000	4130000	3580000
pme2367	109	81	3.22	108.02	[M+H]+	C00472	Quinone	Quinones	2100000	1980000	2130000	1710000	2390000	2390000	2430000	2440000	2310000
pmf0541	287.1	155	4.87	288.1	[M-H]-	C17412	Shikonin	Quinones	730000	743000	670000	745000	696000	819000	645000	750000	774000
pmf0546	269	225	7.96	270.05	[M-H]-	C10343	Emodin	Quinones	112000	118000	105000	54800	9	44000	82100	136000	128000
pmf0555	285.1	211	9.53	284.07	[M+H]+	-	Parietin	Quinones	77300	59600	63800	85100	85300	68500	59500	56500	38800
pma0948	138.1	121.1	1.26	137.09	[M+H]+	-	Hydroxyphenethylamine	Others	110000	127000	91900	196000	158000	194000	89100	129000	95900
pma3499	375	357	6.89	374	[M+H]+	-	Digitoxigenine	Others	424000	428000	368000	167000	182000	206000	669000	353000	418000
pma6298	96	68.1	1.16	95.04	[M+H]+	-	3-Hydroxypyridine	Others	916000	926000	848000	2260000	1220000	1230000	556000	521000	434000
pmb0069	122	105	2.26	121	[M+H]+	C09815	Benzamide	Others	298000	241000	250000	738000	391000	319000	132000	79800	109000
pmb0374	136.1	118.9	1.82	135.1	[M+H]+	-	Aminopurine	Others	5950000	5940000	5730000	16000000	7370000	2840000	3510000	2840000	5250000
pmb1652	149	121	9.71	148	[M+H]+	-	Phthalic anhydride	Others	2740000	3160000	2910000	5020000	3900000	2380000	4940000	2430000	2840000
pmb2507	213.1	97	0.92	214.1	[M-H]-	C00672	2-Deoxyribose 1-phosphate	Others	1550000	1530000	1460000	1920000	1490000	2110000	1540000	1450000	1260000
pmb3079	300.1	96.9	1.15	301.1	[M-H]-	C04256	N-Acetylglucosamine 1-phosphate	Others	252000	300000	233000	141000	248000	353000	293000	302000	246000
pme0534	195.2	74.9	0.63	196.06	[M-H]-	C00257	Gluconic acid	Others	865000	993000	980000	961000	948000	934000	635000	723000	1060000
pme2253	177.1	59	0.79	178.05	[M-H]-	C01040	L-Gulonic-γ-lactone	Others	298000	300000	232000	166000	310000	375000	375000	394000	247000
pme2366	122.1	105	2.26	121.09	[M+H]+	C05332	Phenethylamine	Others	1870000	2240000	2020000	3360000	2590000	2340000	1170000	991000	1920000
pme2433	106	88	0.79	105.08	[M+H]+	C06772	Diethanolamine	Others	2070000	1690000	1860000	1510000	1730000	2360000	1980000	2330000	1910000
pme2828	140	99	0.63	139.03	[M+H]+	C00870	4-Nitrophenol	Others	63700000	41900000	43100000	42800000	38600000	45600000	43200000	45200000	41600000
pme2830	140	79	0.75	141.02	[M-H]-	-	O-Phosphorylethanolamine	Others	669000	708000	594000	620000	772000	771000	807000	729000	731000
pme2831	130	71.9	0.86	129.1	[M+H]+	C07151	"1,1-Dimethylbiguanide"	Others	115000	197000	109000	174000	106000	124000	159000	113000	120000
pme3511	287.1	243	1.21	288.06	[M-H]-	-	Orotidine	Others	130000	126000	133000	154000	165000	159000	125000	115000	172000
pme3705	193.1	73	0.72	194.04	[M-H]-	C00191	D-glucoronic acid	Others	729000	858000	812000	596000	785000	612000	686000	1050000	704000
pmf0141	121	76.9	4.58	122.07	[M-H]-	C05853	2-Phenylethanol	Others	3900000	4410000	5070000	5440000	3840000	3180000	2800000	2950000	3380000
pmf0217	259	78.9	0.79	304.1	[M-2Na+H]-	-	D-Glucose-6-phosphate disodium salt	Others	3030000	4440000	3250000	946000	3310000	4920000	3870000	4970000	3220000
pmf0243	271.1	98.9	12.27	270.11	[M+H]+	-	Benzyl β-D-Glucopyranoside	Others	184000	139000	118000	180000	152000	171000	132000	124000	134000
pmf0314	289.3	157	4.92	290.26	[M-H]-	-	ABIENOL	Others	62800	66600	60100	57500	54400	67800	58000	72600	62700
pmf0416	193.2	175	9	192.15	[M+H]+	C12286	α-Ionone	Others	618000	677000	611000	911000	637000	598000	588000	705000	829000
pmf0418	237.2	135	8.29	236.18	[M+H]+	C17493	Curdione	Others	324000	361000	343000	460000	307000	323000	466000	140000	166000
pmf0443	249.1	185.1	7.06	248.14	[M+H]+	C07609	Parthenolide	Others	56600	62100	60400	19300	31800	16600	32300	15600	63300
pmf0506	191.1	173.4	8.26	190.1	[M+H]+	C16987	Ligustilide	Others	336000	322000	246000	215000	247000	414000	582000	362000	346000
pmf0514	219.2	111.2	9.4	218.17	[M+H]+	C17090	alpha-Cyperone	Others	48300	42200	44700	79400	36500	32000	54600	40800	47200
pmf0534	165.1	123	7.13	164.08	[M+H]+	C09904	Hinokitiol	Others	633000	705000	719000	614000	578000	1170000	747000	742000	760000
pmf0606	177	133.1	7.19	178.05	[M-H]-	-	Pectin (Technical Grade)	Others	619000	596000	620000	361000	475000	731000	455000	459000	879000
pma6270	258.2	104.2	0.78	258.2	Protonated	C00670	sn-Glycero-3-phosphocholine	Alkaloids	63800000	48200000	40100000	48900000	54500000	56200000	57700000	42800000	33700000
pmb0484	104.1	60.1	0.76	103.1	[M+H]+	C00114	Choline	Alkaloids	2930000	5390000	4450000	6620000	4800000	4910000	4860000	6000000	4580000
pmb0769	485.1	323.1	3.79	484.1	[M+H]+	-	N-hexosyl-p-coumaroyl serotonin	Alkaloids	274000	252000	276000	294000	111000	225000	326000	130000	203000
pmb0774	177.2	160.3	1.63	176.2	[M+H]+	C17203	N-hydroxy tryptamine	Alkaloids	389000	249000	250000	553000	189000	186000	407000	324000	126000
pmb0782	86.1	69.2	1.19	85.1	[M+H]+	C01746	Piperidine	Alkaloids	8070000	8970000	8550000	9110000	9170000	9230000	8450000	8440000	8490000
pmb1125	551.1	509.3	2.63	550.1	[M+H]+	C08307	Hordatine A	Alkaloids	79900	56500	101000	28700	66100	192000	182000	191000	96400
pmb1754	184	125	0.78	183	[M+H]+	C00588	O-Phosphocholine	Alkaloids	8930000	7670000	7860000	6880000	9200000	15400000	10400000	10900000	6320000
pmb2211	343.1	240.7	6.59	342.1	[M+H]+	-	Cocamidopropyl betaine	Alkaloids	2040000	1860000	1930000	1340000	3420000	1450000	1050000	1430000	1360000
pmb2849	347.1	125.1	4.63	348.1	[M-H]-	C01897	Camptothecin	Alkaloids	87300	152000	167000	9	9	9	178000	379000	116000
pme1417	161.1	144	2.74	160.1	[M+H]+	C00398	L-Tryptamine	Alkaloids	1610000	1490000	1450000	2170000	1230000	627000	2090000	1830000	1310000
pme1453	233	159	4.16	232.12	[M+H]+	C01598	Melatonin	Alkaloids	468000	388000	312000	200000	171000	213000	426000	427000	399000
pme1691	147.1	87.2	0.85	146.12	[M+H]+	C08201	Acetylcholine	Alkaloids	1680000	1710000	1540000	1550000	1440000	1630000	1610000	1600000	1510000
pme1738	138.1	95	0.8	137.07	[M+H]+	C02918	3-Carbamyl-1-methylpyridinium (1-Methylnicotinamide)	Alkaloids	257000	161000	247000	237000	309000	216000	341000	224000	242000
pme1828	118.1	59	0.79	117.08	[M+H]+	C00719	Betaine	Alkaloids	14300000	12600000	15300000	14500000	13400000	17500000	15200000	16000000	11400000
pme2024	177	160	1.63	176.1	[M+H]+	C00780	serotonin	Alkaloids	363000	283000	264000	546000	206000	232000	408000	358000	223000
pme2108	163	104	0.68	162.11	[M+H]+	C00318	L-Carnitine	Alkaloids	364000	270000	361000	259000	304000	244000	292000	275000	310000
pme2155	181	138	2.23	180	[M+H]+	C07480	Theobromine	Alkaloids	427000	373000	363000	1650000	75300	379000	196000	374000	168000
pme2594	182.1	138	1.66	183.05	[M-H]-	C00847	4-Pyridoxic acid	Alkaloids	610000	647000	679000	489000	529000	723000	722000	621000	496000
pme2786	219	160	3.32	218.11	[M+H]+	C00978	N-Acetyl-5-hydroxytryptamine	Alkaloids	1020000	1020000	1040000	1500000	733000	487000	629000	675000	725000
pmf0213	195.1	83	3.14	194.08	[M+H]+	C07481	Caffeine	Alkaloids	4240000	4000000	3860000	15200000	519000	3150000	1730000	4260000	2130000
pmf0231	349.9	198	10.08	348.93	[M+H]+	C14322	Chlorpyrifos	Alkaloids	38000	29500	33100	44800	36500	30600	34000	26800	33500
pmf0267	160	115.9	4.37	161.05	[M-H]-	C19837	Indole-3-carboxylic	Alkaloids	81200	113000	112000	120000	96500	128000	85400	79100	56100
pmf0290	94	65.9	0.85	95.09	[M-H]-	C02502	2-Hydroxypyridine	Alkaloids	17700	26300	31400	63400	47800	33800	9	29200	29400
pmf0291	96	68	0.85	95.09	[M+H]+	-	4-Hydroxypyridine	Alkaloids	203000	98600	124000	128000	147000	92500	185000	101000	193000
pmf0336	160	116	4.39	161.05	[M-H]-	C19837	Indole-3-carboxylic acid	Alkaloids	85200	114000	94600	185000	93100	92300	53200	63500	63200
pmf0373	187.1	132	6.77	186.08	[M+H]+	-	Caulilexin C	Alkaloids	9780000	9610000	9720000	13700000	8490000	9110000	9970000	9010000	9930000
pmf0384	163.1	130	1.25	162.12	[M+H]+	C00745	Nicotine	Alkaloids	4420000	4110000	3880000	5010000	3570000	3300000	4300000	4200000	4380000
pmf0455	432.3	415	3.4	431.34	[M+H]+	C10830	Peimine	Alkaloids	2650000	2710000	2990000	1830000	2240000	1660000	2090000	1980000	1820000
pmf0462	302.2	138.1	2.64	301.14	[M+H]+	C10677	Febrifugine	Alkaloids	1050000	857000	731000	839000	824000	815000	884000	1150000	754000
pmf0494	109.1	92	0.84	108.07	[M+H]+	C17926	2-Picolylamine	Alkaloids	462000	692000	569000	579000	502000	533000	453000	632000	737000
pmf0531	205.1	101	1.18	204.13	[M+H]+	C10760	N-Methylcytisine	Alkaloids	113000	164000	163000	76500	103000	141000	64600	71500	92400
pmf0557	327	171	6.09	350.03	[M]-	C19371	Acid orange 20	Alkaloids	221000	206000	190000	273000	161000	92900	166000	106000	237000
pmf0560	219.1	146	2.68	218.11	[M+H]+	C02983	Abrine	Alkaloids	6350000	4500000	4260000	4810000	5470000	3150000	6450000	5600000	6280000
pmf0565	175	112.9	0.79	176.04	[M-H]-	-	L-Dencichin	Alkaloids	453000	1120000	1290000	406000	890000	1350000	1570000	2240000	1970000
pma6455	229	97	0.86	230.02	[M-H]-	C00117	Ribulose-5-phosphate	Carbohydrates	2720000	3010000	2550000	2440000	3210000	997000	1780000	1580000	2690000
pmb2653	649.1	145	0.76	650.1	[M-H]-	-	D(+)-Melezitose O-rhamnoside	Carbohydrates	289000	171000	246000	170000	447000	178000	125000	100000	394000
pmb2858	665.1	161	0.81	666.1	[M-H]-	C02052	Maltotetraose	Carbohydrates	1040000	1750000	2050000	1400000	2330000	2540000	498000	1150000	1730000
pmb3088	421.1	241.1	0.71	422.1	[M-H]-	C00689	Trehalose 6-phosphate	Carbohydrates	365000	584000	422000	197000	448000	581000	733000	579000	404000
pme0500	503.4	323	0.81	504.17	[M-H]-	-	D(+)-Melezitose	Carbohydrates	2010000	2860000	2600000	2650000	3730000	3110000	1860000	2320000	4050000
pme0519	341	119	0.8	342.12	[M-H]-	-	D-(+)-Sucrose	Carbohydrates	763000	764000	872000	748000	693000	536000	1100000	1050000	925000
pme1684	179.1	133	0.86	178.05	[M+H]+	C00198	"D-(+)-Glucono-1,5-lactone"	Carbohydrates	620000	372000	459000	389000	419000	385000	338000	360000	381000
pme1846	179	71	0.77	180.06	[M-H]-	C00031	D(+)-Glucose	Carbohydrates	424000	376000	425000	426000	398000	501000	370000	440000	585000
pme2019	149	59	0.81	150.05	[M-H]-	-	DL-Arabinose	Carbohydrates	545000	694000	696000	674000	361000	427000	971000	803000	657000
pme2755	222	144	0.62	221.09	[M+H]+	C00140	N-Acetyl-D-glucosamine	Carbohydrates	1100000	1230000	473000	1120000	522000	638000	455000	980000	889000
pme3160	259	97	0.71	260.03	[M-H]-	C00092	D-Glucose 6-phosphate	Carbohydrates	5050000	6700000	5160000	2100000	7720000	9310000	5000000	7810000	4900000
pme3313	259	97	0.83	260.03	[M-H]-	C00085	D-Fructose 6-phosphate	Carbohydrates	1320000	1450000	2080000	1360000	1970000	2040000	1680000	2260000	1670000
pmf0032	341.1	179	0.75	342.12	[M-H]-	-	Galactinol	Carbohydrates	3960000	4350000	4050000	3710000	3370000	1990000	4580000	4480000	3770000
pmf0035	259	97	0.78	260.03	[M-H]-	-	Glucose-1-phosphate	Carbohydrates	4110000	5050000	6000000	2730000	7170000	8630000	6540000	7780000	6280000
pmf0138	179	59	0.87	180.063	[M-H]-	C00159	D-(+)-Mannose	Carbohydrates	757000	767000	820000	858000	803000	917000	590000	651000	913000
pmf0139	179	59	0.67	180.06	[M-H]-	C00124	D-(+)-Galactose	Carbohydrates	932000	920000	1000000	892000	849000	991000	730000	740000	991000
pmf0220	259	97	0.8	303.99	[M-2Na+H]-	-	D-Fructose 6-phosphate-disodium salt	Carbohydrates	6430000	9530000	6950000	2260000	5240000	9270000	9430000	7540000	6970000
pmf0282	341.1	113	0.73	342.12	[M-H]-	C05402	Melibiose	Carbohydrates	11000000	12800000	11700000	10700000	9550000	6870000	14900000	13600000	12800000
pmf0485	503.2	179	0.8	504.17	[M-H]-	C00713	Panose	Carbohydrates	4670000	4450000	3870000	4400000	5970000	5790000	3170000	4470000	5780000
pmb1490	305.1	131.3	6.58	304.1	[M+H]+	C21561	Oryzalexin E	Terpene	24000	30500	33400	42600	19200	22200	56900	29300	28500
pmb1530	317.1	137.1	7.34	316.1	[M+H]+	-	Phytocassane D	Terpene	742000	693000	674000	772000	637000	712000	623000	663000	508000
pmb2222	319.1	283.7	7.07	318.1	[M+H]+	-	Phytocassane C	Terpene	72600	61800	83300	216000	157000	111000	175000	143000	165000
pme0063	517.3	499	5.88	516.31	[M+H]+	C08796	Cucurbitacin D	Terpene	545000	461000	388000	254000	403000	227000	614000	495000	453000
pme0080	557.3	497	7.12	558.32	[M-H]-	C08794	Cucurbitacin B	Terpene	412000	420000	391000	386000	511000	164000	519000	433000	398000
pme2232	277.1	185	3.46	276.1	[M+H]+	C09489	Lactucin	Terpene	178000	136000	103000	160000	294000	267000	110000	93300	149000
pmf0286	295.3	195.2	8.95	296.31	[M-H]-	C01389	Phytol	Terpene	403000	406000	405000	621000	328000	458000	213000	274000	337000
pmf0423	359.1	197	3.33	358.13	[M+H]+	C17071	Sweroside	Terpene	301000	304000	211000	47700	56300	74900	787000	423000	109000
pmf0434	389.1	227.1	3.26	390.15	[M-H]-	C01433	Loganin	Terpene	71500	80000	92000	79800	115000	89900	9	9	9
pmf0449	375.1	169.1	2.61	376.14	[M-H]-	C01512	Loganic acid	Terpene	52500	47600	61900	19900	47500	67500	70100	99700	36000
pmf0465	387.1	122.9	3.26	388.14	[M-H]-	C09781	Geniposide	Terpene	137000	80800	84300	171000	94000	152000	42600	23900	55400
pmf0468	429.1	267.1	2.84	406.15	[M+Na]+	C17000	Morroniside	Terpene	233000	189000	352000	134000	144000	324000	460000	411000	213000
pmf0474	373.1	123	2.15	374.12	[M-H]-	C11673	Geniposidic acid	Terpene	304000	362000	367000	256000	361000	308000	332000	328000	393000
pmf0477	529.4	403	10	528.38	[M+H]+	C17044	Pachymic acid	Terpene	35300	20300	22500	17500	14700	20900	22200	15700	26800
pmf0509	153.2	71	12.43	152.12	[M+H]+	C00809	(-)-Camphor	Terpene	2640000	2440000	2550000	2460000	2480000	2440000	2410000	2350000	2480000
pmf0592	283.3	247	7.96	282.33	[M+H]+	C09538	Artemisinin	Terpene	94200	81100	78200	77900	36900	154000	75000	154000	84400
pmf0598	135.1	99.8	12.49	136.13	[M-H]-	C06306	(+)-alpha-Pinene	Terpene	1860000	2410000	1940000	2910000	2650000	4250000	2880000	4420000	3310000
pmf0604	205.2	149	9.69	204.19	[M+H]+	C09629	β-Caryophyllene	Terpene	1030000	1060000	707000	1310000	1040000	1020000	1520000	1240000	1510000
pmf0613	155.1	114	12.35	154.14	[M+H]+	C16772	α-Terpineol	Terpene	55900000	52700000	49100000	55000000	54100000	52000000	51100000	48900000	49400000
pma1751	286	124	1.95	285	[M+H]+	-	Nicotinic acid-hexoside	Vitamins and derivatives	3520000	3440000	3430000	1540000	1640000	2020000	4040000	4600000	2870000
pma3101	256.2	124.1	0.84	255.2	[M+H]+	C05841	Nicotinate ribonucleoside	Vitamins and derivatives	4270000	3580000	3590000	5390000	5590000	595000	1600000	1180000	4240000
pmb0789	332.1	314.3	1.16	331.1	[M+H]+	-	Pyridoxine O-glucoside	Vitamins and derivatives	559000	644000	567000	1030000	694000	410000	304000	387000	456000
pmb0800	123.1	79.9	1.52	122.1	[M+H]+	C00153	Niacinamide	Vitamins and derivatives	20900000	23300000	24900000	61800000	34900000	11000000	8550000	13200000	11600000
pmb0801	346	184.1	1.58	345	[M+H]+	-	4-Pyridoxic acid O-hexoside	Vitamins and derivatives	1050000	840000	811000	761000	467000	1570000	1130000	621000	727000
pmb0802	220.2	202.1	2.15	219.2	[M+H]+	C00864	D-Pantothenic acid	Vitamins and derivatives	22100000	19200000	19700000	21100000	21500000	20700000	18500000	14300000	18300000
pme0496	122	78	1.16	123	[M-H]-	C00253	Nicotinic acid	Vitamins and derivatives	4060000	4170000	4310000	12000000	6980000	979000	1560000	1590000	2830000
pme1306	250	134	1.23	249.04	[M+H]+	C00627	Pyridoxine 5'-phosphate	Vitamins and derivatives	83000	88200	61600	49700	36300	45500	101000	134000	100000
pme1383	170.1	134.1	1.16	169.07	[M+H]+	C00314	Pyridoxine	Vitamins and derivatives	1810000	1570000	1570000	432000	357000	430000	2910000	2600000	2330000
pme1709	138.1	78	3.73	137.05	[M+H]+	-	Nicotinic Acid Methyl Ester (Methyl Nicotinate)	Vitamins and derivatives	3110000	3040000	3420000	1560000	1320000	818000	1090000	1370000	1320000
pme1952	377	243	3.26	376.14	[M+H]+	C00255	Riboflavin	Vitamins and derivatives	2090000	1860000	1910000	1400000	1070000	1260000	3870000	3330000	1990000
pme2111	175	87	0.85	176.12	[M-H]-	C00072	L-ascorbate	Vitamins and derivatives	7160000	15000000	16500000	2980000	9850000	18600000	28500000	40800000	30000000
pme2167	157	111	1.18	156.02	[M+H]+	C00295	Orotic acid	Vitamins and derivatives	1980000	2070000	2040000	928000	1370000	1910000	1970000	2840000	2640000
pme2289	287.2	119	11	286.23	[M+H]+	C00473	Vitamin A	Vitamins and derivatives	228000	195000	186000	203000	186000	149000	200000	140000	204000
pme3478	277.1	146	2.84	278.13	[M-H]-	C00831	Pantetheine	Vitamins and derivatives	3860000	4040000	4130000	5280000	2940000	5110000	5810000	3920000	3030000
pme1568	285	257	5.08	286.05	[M-H]-	C10510	"Orobol (5,7,3',4'-tetrahydroxyisoflavone)"	Isoflavone	1170000	1320000	1190000	235000	183000	871000	931000	2330000	1060000
pme1587	417.1	255	3.36	416.11	[M+H]+	C10216	Daidzein 7-O-glucoside (Daidzin)	Isoflavone	648000	562000	486000	268000	358000	266000	488000	699000	345000
pme3208	445	283	3.54	446.12	[M-H]-	C16195	Glycitin	Isoflavone	652000	610000	586000	459000	646000	549000	508000	677000	557000
pme3210	433	271	4.01	432.11	[M+H]+	C09126	Genistein 7-O-Glucoside (Genistin)	Isoflavone	317000	206000	211000	364000	270000	148000	217000	236000	184000
pme3279	287	153	4.89	286.05	[M+H]+	C12134	2'-Hydroxygenistein	Isoflavone	30900000	26800000	27400000	2450000	2070000	9810000	21600000	62200000	17800000
pmb0818	206.1	147.5	2.39	205.1	[M+H]+	C05660	Methoxyindoleacetic acid	Indole derivatives	315000	804000	851000	1130000	850000	528000	1080000	901000	977000
pmb0819	157	130	2.39	156	[M+H]+	C02938	3-Indoleacetonitrile	Indole derivatives	4070000	3360000	3050000	4090000	3340000	2200000	4370000	3590000	3080000
pmb1096	118	91	2.39	117	[M+H]+	C00463	Indole	Indole derivatives	1260000	1290000	1230000	1430000	1010000	697000	1280000	1110000	1150000
pme0543	160.1	116	4.37	161.05	[M-H]-	-	Indole-5-carboxylic acid	Indole derivatives	115000	82300	106000	176000	103000	112000	85100	76100	78900
pme2723	146.1	91	4.54	145.05	[M+H]+	C08493	Indole-3-carboxaldehyde	Indole derivatives	1430000	1460000	1510000	2610000	1660000	1380000	1210000	1090000	1140000
pma0110	399	207.2	3.17	398	[M+H]+	-	O-Sinapoyl quinic acid	Organic acids and derivatives	93500	89200	31000	51300	75100	81300	77400	65100	65100
pma0149	341.1	207.1	2.28	340.08	[M+H]+	C02887	Sinapoyl malate	Organic acids and derivatives	981000	741000	799000	755000	553000	769000	1110000	1030000	827000
pma3649	132.1	86.1	1.01	131.1	[M+H]+	C00430	5-Aminolevulinate	Organic acids and derivatives	12300000	14800000	14400000	14900000	15300000	13200000	14300000	14800000	10200000
pma6281	145.1	101.1	0.75	146.06	[M-H]-	-	Methylglutaric acid	Organic acids and derivatives	22300	21100	35700	33600	30200	26100	27800	37500	37400
pmb0750	355.1	163.1	2.35	354.1	[M+H]+	C17147	Neochlorogenic acid (5-O-Caffeoylquinic acid)	Organic acids and derivatives	249000	322000	258000	191000	229000	276000	107000	327000	413000
pmb0758	491.1	329	3.09	490.1	[M+H]+	-	Anisic acid O-feruloyl hexoside	Organic acids and derivatives	1590000	1800000	1620000	1340000	1500000	1950000	2860000	1840000	1470000
pmb0829	98.9	80.9	0.88	97.9	[M+H]+	C00009	Phosphoric acid	Organic acids and derivatives	32000000	32900000	31700000	28000000	34500000	40300000	33300000	30900000	28300000
pmb1318	457.2	209.2	4.48	456.2	[M+H]+	-	8-Methyl-2-oxo-4-phenyl-2H-chromen-7-yl 4-(hexyloxy)benzoate	Organic acids and derivatives	534000	618000	708000	471000	945000	309000	633000	487000	626000
pmb1587	207.2	165.2	8.41	206.2	[M+H]+	-	"4-Hydroxy-3,5-diisopropylbenzaldehyde"	Organic acids and derivatives	133000	142000	185000	151000	64200	81700	87600	83300	89600
pmb1912	474.2	327	2.3	473.2	[M+H]+	C00234	10-Formyl-THF	Organic acids and derivatives	207000	644000	555000	548000	689000	703000	580000	560000	701000
pmb2497	197	153	0.71	198	[M-H]-	C05584	4-Hydroxy-3-methoxymandelate	Organic acids and derivatives	64400	76500	108000	137000	98100	57100	113000	71500	75300
pmb2654	460.1	117.9	0.78	461.1	[M-H]-	-	Anthranilate O-hexosyl-O-hexoside	Organic acids and derivatives	1540000	1680000	1510000	1210000	1700000	698000	874000	983000	1780000
pmb2826	147	87.1	1.03	148	[M-H]-	C00815	Citramalate	Organic acids and derivatives	215000	207000	215000	186000	159000	111000	190000	168000	232000
pmb2871	315.1	153	1.84	316.1	[M-H]-	-	"2,5-dihydroxy benzoic acid O-hexside"	Organic acids and derivatives	18800000	20000000	20500000	9130000	5750000	7970000	24900000	17400000	14100000
pmb3072	481.1	319.3	3.23	482.1	[M-H]-	-	3-O-p-coumaroyl shikimic acid O-hexoside	Organic acids and derivatives	495000	430000	349000	268000	553000	480000	485000	533000	383000
pmb3074	337.1	191.1	3.3	338.1	[M-H]-	-	3-O-p-Coumaroyl quinic acid	Organic acids and derivatives	153000	101000	149000	66200	199000	144000	139000	169000	181000
pmb3099	153	125	1.56	154	[M-H]-	C06608	Diethyl phosphate	Organic acids and derivatives	1710000	1710000	1740000	1690000	2190000	1530000	855000	1630000	1950000
pmb3101	175.1	115	2.75	176.1	[M-H]-	C02504	2-Isopropylmalate	Organic acids and derivatives	515000	503000	521000	481000	355000	308000	596000	768000	483000
pme0024	124	80	0.83	125.02	[M-H]-	C00245	2-Aminoethanesulfonic acid	Organic acids and derivatives	443000	426000	444000	299000	181000	494000	837000	853000	373000
pme0207	103	59.1	1.29	104.05	[M-H]-	-	3-Hydroxybutyrate	Organic acids and derivatives	3800000	3870000	3930000	2940000	2860000	3300000	4540000	3820000	3900000
pme0233	188	144	2.64	189.04	[M-H]-	C01717	Kynurenic acid	Organic acids and derivatives	367000	393000	372000	165000	171000	128000	654000	422000	425000
pme0240	121	77	4.57	122.04	[M-H]-	C00180	Benzoic acid	Organic acids and derivatives	3380000	3740000	4300000	4760000	2820000	2960000	2560000	2730000	3120000
pme0249	189.1	97	4.47	188.1	[M+H]+	C08261	Azelaic acid	Organic acids and derivatives	51300	47700	51300	72300	54000	61500	58200	43400	57600
pme0267	131	87	2.12	132.04	[M-H]-	-	2-Methylsuccinic acid	Organic acids and derivatives	7510000	7780000	7880000	7410000	6760000	9690000	8260000	7380000	7200000
pme0275	115	97	1.93	116.05	[M-H]-	-	4-Oxopentanoate	Organic acids and derivatives	46800	44000	38900	45900	38300	47600	31700	31500	33000
pme0282	165	77	2.95	166.03	[M-H]-	C01606	Phthalic acid	Organic acids and derivatives	742000	770000	815000	189000	379000	1980000	928000	885000	506000
pme0284	144.1	102	0.84	145.09	[M-H]-	C01035	4-Guanidinobutyric acid	Organic acids and derivatives	59600	59400	64700	53100	78600	67800	54600	39800	49200
pme0309	183	124	3.14	184.04	[M-H]-	-	Methyl gallate	Organic acids and derivatives	42200	44100	29700	49000	18900	14300	40000	49600	33800
pme0394	151	93	4.16	152.05	[M-H]-	-	2-Methoxybenzoic acid	Organic acids and derivatives	27900	33400	31900	23200	23000	31500	37400	37900	39700
pme0397	173.1	93	0.81	174.05	[M-H]-	C00493	Shikimic acid	Organic acids and derivatives	369000	387000	313000	397000	388000	531000	188000	218000	291000
pme0399	355.1	163	2.72	354.1	[M+H]+	C00852	Chlorogenic acid (3-O-Caffeoylquinic acid)	Organic acids and derivatives	333000	293000	301000	219000	208000	293000	90600	369000	398000
pme0413	151	136	4	152.05	[M-H]-	C00755	Vanillin	Organic acids and derivatives	133000	160000	146000	223000	136000	73200	216000	121000	153000
pme0486	117	73	1.33	118.03	[M-H]-	C02170	Methylmalonic acid	Organic acids and derivatives	43300000	45600000	48400000	31100000	31700000	33300000	42900000	55500000	45100000
pme1162	169	125	1.74	170.02	[M-H]-	C01424	Gallic acid	Organic acids and derivatives	799000	897000	702000	1760000	437000	495000	642000	908000	744000
pme1218	124	106	1.15	123.03	[M+H]+	C10164	2-Picolinic acid	Organic acids and derivatives	4930000	5200000	4960000	14500000	8580000	1260000	1870000	1790000	3540000
pme1292	167.1	123	2.12	168.04	[M-H]-	C00544	Homogentisic acid	Organic acids and derivatives	356000	438000	483000	173000	415000	508000	275000	425000	612000
pme1683	477.2	258	2.15	476.17	[M+H]+	C12276	D-Pantothenic dcid	Organic acids and derivatives	75000	82500	88400	129000	103000	87700	39100	48100	60300
pme1711	117.1	59	2.03	118.06	[M-H]-	-	3-Hydroxy-3-methyl butyric acid	Organic acids and derivatives	3150000	3120000	3290000	8290000	2730000	2270000	3350000	2270000	2250000
pme1730	117	59	0.74	118.03	[M-H]-	-	D-Erythronolactone	Organic acids and derivatives	46400	71300	79400	49400	88500	123000	160000	137000	172000
pme1814	153	108	2.5	154.03	[M-H]-	C00628	"2,5-dihydroxybenzoic acid (Gentisic acid)"	Organic acids and derivatives	1310000	1330000	1350000	653000	777000	1320000	1960000	1810000	1410000
pme1830	117	73	1.35	118.03	[M-H]-	C00042	Succinic acid	Organic acids and derivatives	43200000	45000000	47500000	30500000	31200000	33000000	42300000	52800000	44200000
pme1852	132.1	90	0.81	131.07	[M+H]+	C00300	Creatine	Organic acids and derivatives	201000	116000	159000	135000	166000	186000	160000	168000	183000
pme1977	173.1	111	3.87	174.09	[M-H]-	C08278	Suberic acid	Organic acids and derivatives	147000	92600	167000	148000	9	109000	147000	182000	75200
pme2009	149	87	1.03	150.02	[M-H]-	-	L-(+)-Tartaric acid	Organic acids and derivatives	140000	119000	188000	168000	119000	199000	156000	84000	161000
pme2033	133	71	0.85	134.02	[M-H]-	C00497	L(-)-Malic acid	Organic acids and derivatives	5570000	5610000	5450000	6730000	6810000	4720000	3090000	3750000	6760000
pme2036	191	85	0.92	192.06	[M-H]-	C00296	Quinic acid	Organic acids and derivatives	30100000	29700000	28100000	26100000	33400000	18000000	23700000	21400000	35100000
pme2049	103	57	1.56	104.05	[M-H]-	C05984	2-Hydroxybutanoic acid	Organic acids and derivatives	253000	271000	269000	256000	259000	366000	283000	261000	252000
pme2050	191	111	0.86	192.03	[M-H]-	C00158	Citric acid	Organic acids and derivatives	13600000	15600000	15100000	13200000	11300000	9500000	11500000	9020000	18400000
pme2129	131.1	85	3.58	132.08	[M-H]-	-	(S)-(-)-2-Hydroxyisocaproic acid	Organic acids and derivatives	226000	227000	221000	267000	186000	239000	210000	217000	229000
pme2131	165.1	106	3.9	166.06	[M-H]-	-	3-(3-hydroxyphenyl)propionate acid	Organic acids and derivatives	42000	50400	44000	43200	33600	51700	50000	50200	51600
pme2169	115	71	1.19	116.01	[M-H]-	C00122	Fumaric acid	Organic acids and derivatives	939000	950000	1290000	2180000	1810000	948000	954000	814000	501000
pme2362	151	107	2.89	152.05	[M-H]-	C01984	Mandelic acid	Organic acids and derivatives	1670000	1890000	1950000	2040000	1410000	1950000	2300000	1840000	1800000
pme2380	145	101	1.14	146.02	[M-H]-	-	A-Ketoglutaric acid	Organic acids and derivatives	1860000	2230000	1980000	2210000	1970000	2060000	2140000	2300000	2380000
pme2541	103	57	1.56	104.05	[M-H]-	-	α-Hydroxyisobutyric acid	Organic acids and derivatives	62300	55300	69300	51300	66700	68200	68100	56300	73900
pme2550	173	137	0.77	174.02	[M-H]-	C00417	Cis-Aconitic acid	Organic acids and derivatives	383000	488000	436000	487000	430000	415000	443000	322000	432000
pme2589	159.1	87	1.24	160.04	[M-H]-	C00322	Oxoadipic acid	Organic acids and derivatives	117000	104000	88100	108000	43800	44600	143000	169000	87200
pme2598	167.1	123	2.44	168.04	[M-H]-	-	"3,4-Dihydroxybenzeneacetic acid"	Organic acids and derivatives	223000	282000	253000	158000	160000	126000	221000	384000	197000
pme2603	152	108	2.66	153.04	[M-H]-	C00632	3-Hydroxyanthranilic acid	Organic acids and derivatives	1320000	1150000	1260000	568000	4310000	636000	1660000	797000	714000
pme2670	121	92	3.72	122.04	[M-H]-	C00633	4-Hydroxybenzaldehyde	Organic acids and derivatives	1990000	2090000	2070000	3200000	1960000	1890000	2050000	1850000	1790000
pme2706	153.2	109	2.42	154.03	[M-H]-	C00196	"2,3-Dihydroxybenzoic acid"	Organic acids and derivatives	1520000	1510000	1740000	1380000	1250000	1240000	1620000	1900000	1710000
pme2761	161	73	0.95	162.02	[M-H]-	C01127	4-Hydroxy-2-oxoglutaric acid	Organic acids and derivatives	152000	160000	171000	54300	96600	101000	111000	188000	133000
pme2884	166	124	0.85	167.04	[M-H]-	-	Guanidinoethyl sulfonate	Organic acids and derivatives	122000	149000	136000	93000	78200	135000	248000	220000	121000
pme2903	137	93	3.1	138.03	[M-H]-	C00156	4-Hydroxybenzoic acid	Organic acids and derivatives	689000	747000	778000	812000	593000	699000	1080000	753000	712000
pme3009	175	99	0.63	174.02	[M+H]+	-	trans-Citridic acid	Organic acids and derivatives	324000	253000	312000	271000	303000	298000	298000	319000	287000
pme3011	104.1	68.8	0.77	103.06	[M+H]+	C00334	γ-aminobutyric acid	Organic acids and derivatives	2940000	2650000	2560000	2440000	2240000	2390000	1590000	3050000	3070000
pme3034	131	69	1.94	132.04	[M-H]-	-	ethylmalonate	Organic acids and derivatives	18300	13400	15300	9	9	9	57500	47200	23400
pme3083	164	120	3.87	165.04	[M-H]-	-	2-(Formylamino)benzoic acid	Organic acids and derivatives	474000	447000	448000	496000	354000	248000	754000	667000	466000
pme3096	118	74	1.34	119.02	[M-H]-	C00872	Aminomalonic acid	Organic acids and derivatives	1510000	1630000	1750000	1030000	1180000	1240000	1410000	1960000	1600000
pme3198	153	109	2.75	154.03	[M-H]-	-	"2,4-Dihydroxybenzoic acid"	Organic acids and derivatives	141000	122000	134000	70800	79300	117000	201000	133000	88400
pme3207	141	59	0.69	142.03	[M-H]-	-	"trans,trans-Muconic acid"	Organic acids and derivatives	14300000	15200000	14400000	8550000	14100000	17200000	13300000	18700000	15000000
pme3309	145.1	101	2.58	146.06	[M-H]-	-	2-Methylglutaric acid	Organic acids and derivatives	1280000	1360000	1340000	1750000	1480000	1250000	1020000	959000	1310000
pme3576	138.1	92.1	4.07	137.05	[M+H]+	C00108	Anthranilic acid	Organic acids and derivatives	159000	75700	72600	215000	109000	124000	103000	138000	99700
pme3719	165.1	75	0.75	166.05	[M-H]-	-	D-Xylonic acid	Organic acids and derivatives	2650000	2760000	2920000	2720000	2570000	2590000	2600000	2820000	2560000
pmf0096	88.9	70.9	1.13	90.03	[M-H]-	C00209	Oxalic acid	Organic acids and derivatives	81600	128000	62100	114000	66000	75400	109000	92400	96000
pmf0196	167	78.7	1.09	205.94	[M]-	-	Phosphoenolpyruvic acid	Organic acids and derivatives	1310000	1410000	1330000	1250000	1950000	2790000	768000	928000	1080000
pmf0280	193	113.1	0.79	194.04	[M-H]-	C00333	D-Galacturonic acid	Organic acids and derivatives	1050000	1100000	1380000	987000	1170000	994000	712000	879000	1620000
pmf0408	639.2	161	3.62	640.2	[M-H]-	C10485	Plantamajoside	Organic acids and derivatives	492000	795000	506000	351000	348000	237000	1170000	1170000	660000
pmf0411	215.1	121	8.58	214.06	[M+H]+	C14163	Phenyl salicylate	Organic acids and derivatives	57000	58400	51400	76100	27500	50700	36800	45600	46100
pmf0413	213.1	153	4.67	212.07	[M+H]+	C11155	Propyl gallate	Organic acids and derivatives	704000	533000	483000	566000	630000	589000	479000	465000	579000
pmf0420	149	74.9	4.37	150.07	[M-H]-	C15513	Benzyl acetate	Organic acids and derivatives	272000	330000	369000	360000	48400	74200	158000	163000	174000
pmf0425	149	87	0.84	150.02	[M-H]-	C02107	D-tartaric acid	Organic acids and derivatives	161000	110000	150000	160000	88500	103000	127000	116000	107000
pmf0578	191	111	1.18	192.03	[M-H]-	-	Citric acid monohydrate	Organic acids and derivatives	5950000	5620000	5880000	6200000	6190000	4400000	5300000	4410000	9080000
pme0435	579.1	427.1	3.03	578.14	[M+H]+	-	Procyanidin B2	Proanthocyanidins	179000	190000	155000	435000	100000	261000	77700	91900	35100
pme0436	577.1	407.1	2.79	578.14	[M-H]-	-	Procyanidin B3	Proanthocyanidins	47400	61300	52900	147000	43700	92700	23500	35900	13600
pmf0073	399.4	235	12.28	400.37	[M-H]-	C01789	Campesterol	Sterides	284000	196000	207000	203000	206000	220000	220000	195000	215000
pmf0079	457.4	375.1	12.32	458.38	[M-H]-	C08980	Soyasapogenol B	Sterides	117000	87400	77000	64300	99100	90300	89800	71300	83400
pmf0085	427.4	345	12.26	426.39	[M+H]+	C01902	Cycloartenol	Sterides	958000	738000	680000	891000	787000	804000	701000	745000	741000
pmf0091	427.4	345	12.26	426.39	[M+H]+	-	"2,3-Oxidosqualene"	Sterides	1010000	790000	717000	927000	849000	811000	741000	759000	762000
pma0461	277.2	93.1	8.52	276.22	[M+H]+	-	"14,15-Dehydrocrepenynic acid"	Lipids	6680000	5860000	5840000	9830000	5320000	5460000	6260000	5630000	5520000
pma3606	295.2	179.2	9.22	294.2	[M+H]+	-	"9-Hydroxy-(10E,12Z,15Z)-octadecatrienoic acid"	Lipids	534000	474000	510000	1060000	644000	234000	223000	184000	496000
pmb0149	351	147.1	6.73	350	[M+H]+	-	MAG (18:4) isomer1	Lipids	371000	365000	355000	444000	145000	272000	908000	353000	243000
pmb0160	353.3	261.1	7.6	352.3	[M+H]+	-	MAG (18:3) isomer5	Lipids	11400000	12400000	12000000	10600000	9110000	13500000	21200000	7800000	9700000
pmb0164	355.1	147.2	8.46	354.1	[M+H]+	-	MAG (18:2) isomer1	Lipids	126000	182000	199000	262000	221000	223000	235000	128000	122000
pmb0165	494.3	184.1	8.55	493.3	[M+H]+	-	LysoPC 16:1	Lipids	20800000	19100000	18500000	12700000	10900000	6730000	33200000	23000000	30900000
pmb0168	700.1	184.4	9.33	699.1	[M+H]+	-	PC 16:1/14:1	Lipids	434000	362000	524000	338000	357000	456000	474000	401000	403000
pmb0292	387.1	331.1	7.65	386.1	[M+H]+	C00187	Cholesterol	Lipids	518000	498000	510000	681000	506000	361000	473000	475000	521000
pmb0296	357.2	265.4	8.97	356.2	[M+H]+	-	MAG (18:1) isomer2	Lipids	128000	100000	149000	128000	95700	159000	178000	125000	64000
pmb0302	126.1	96	3.69	125.1	[M+H]+	C03557	2-Aminoethylphosphonate	Lipids	284000	231000	205000	262000	259000	153000	220000	236000	150000
pmb0848	494.3	184.2	7.88	493.3	[M+H]+	-	LysoPC 16:1 (2n isomer)	Lipids	2230000	2510000	2320000	2050000	3370000	1310000	2850000	1370000	2800000
pmb0852	520.3	502.2	8.43	519.3	[M+H]+	-	LysoPC 18:2	Lipids	7600000	7620000	7770000	5530000	9160000	5260000	8910000	6370000	8490000
pmb0854	518.3	459.3	8.79	517.3	[M+H]+	-	LysoPC 18:3	Lipids	1490000	1850000	1650000	1830000	2790000	1560000	3430000	2180000	3310000
pmb0855	496.3	184.2	8.8	495.3	[M+H]+	-	LysoPC 16:0	Lipids	3160000	3210000	3510000	2980000	7790000	2390000	7180000	3270000	6100000
pmb0859	522.4	184	8.91	521.4	[M+H]+	-	LysoPC 18:1 (2n isomer)	Lipids	2770000	3040000	3060000	2170000	5180000	1180000	4700000	1920000	4240000
pmb0862	440.1	184.5	6.77	439.1	[M+H]+	-	LysoPC 12:1	Lipids	590000	626000	602000	254000	1270000	364000	686000	463000	609000
pmb0863	492.3	184	7.34	491.3	[M+H]+	-	LysoPC 16:2 (2n isomer)	Lipids	598000	878000	874000	985000	1670000	365000	673000	422000	1010000
pmb0864	426.3	285.2	7.69	425.3	[M+H]+	-	LysoPE 14:0	Lipids	1120000	848000	765000	1510000	1310000	493000	1470000	752000	1780000
pmb0865	518.2	184.1	7.71	517.2	[M+H]+	-	LysoPC 18:3 (2n isomer)	Lipids	14000000	13600000	13700000	12200000	15900000	10900000	14600000	12500000	15400000
pmb0866	468.1	184.4	7.74	467.1	[M+H]+	-	LysoPC 14:0	Lipids	15800000	13700000	13400000	7980000	26500000	9630000	16000000	10700000	15500000
pmb0873	520	184.5	8.25	519	[M+H]+	-	LysoPC 18:2 (2n isomer)	Lipids	6230000	6510000	5790000	3980000	6990000	3730000	8180000	4730000	7030000
pmb0874	478.6	460.6	8.38	477.6	[M+H]+	-	LysoPE 18:2 (2n isomer)	Lipids	4550000	3020000	3840000	2540000	3970000	3290000	7620000	2630000	4070000
pmb0882	522.1	504.2	9.07	521.1	[M+H]+	-	LysoPC 18:1	Lipids	6440000	6660000	6110000	4640000	9470000	2310000	8530000	3250000	8940000
pmb0885	291	190.9	6.71	290	[M+H]+	-	"4-oxo-9Z,11Z,13E,15E-octadecatetraenoic acid"	Lipids	406000	314000	285000	391000	257000	256000	234000	294000	213000
pmb0889	279.3	95.1	8.96	278.3	[M+H]+	C08364	Punicic acid	Lipids	1260000	1220000	1190000	1910000	1150000	1090000	732000	857000	1030000
pmb0890	355.1	263.3	10.52	354.1	[M+H]+	-	MAG (18:2)	Lipids	229000	238000	293000	217000	359000	338000	247000	420000	199000
pmb1562	351	146.9	7.8	350	[M+H]+	-	MAG (18:4) isomer3	Lipids	214000	180000	136000	163000	121000	121000	246000	232000	130000
pmb1605	353.3	261.4	8.45	352.3	[M+H]+	-	MAG (18:3) isomer3	Lipids	2580000	2690000	3000000	1820000	1410000	3090000	4520000	1920000	2380000
pmb1650	279.2	149.4	9.71	278.2	[M+H]+	-	"Octadeca-11E,13E,15Z-trienoic acid"	Lipids	27000000	28100000	24100000	33500000	30300000	20100000	30100000	24900000	23600000
pmb1656	353.1	335.1	9.9	352.1	[M+H]+	-	MAG (18:3) isomer4	Lipids	1430000	779000	948000	962000	971000	834000	1480000	1310000	877000
pmb2221	318.3	60.1	6.95	317.3	[M+H]+	C12144	4-Hydroxysphinganine	Lipids	26800	27800	34700	31000	35800	21400	19800	13700	21600
pmb2228	538.1	184.4	6.84	537.1	[M+H]+	-	LysoPC 19:0	Lipids	538000	481000	390000	144000	282000	135000	1110000	568000	637000
pmb2260	480.1	184.5	7.76	479.1	[M+H]+	-	LysoPC 15:1	Lipids	1410000	1210000	1080000	1190000	1860000	465000	1170000	478000	1660000
pmb2319	482.3	184.1	8.26	481.3	[M+H]+	-	LysoPC 15:0	Lipids	20500000	20200000	19800000	14700000	35300000	8610000	32900000	12000000	28200000
pmb2325	353.1	261.8	8.42	352.1	[M+H]+	-	MAG (18:3) isomer2	Lipids	16800000	12600000	14800000	9900000	8150000	16300000	22000000	10500000	12500000
pmb2363	357.2	265.3	8.76	356.2	[M+H]+	-	MAG (18:1) isomer1	Lipids	113000	101000	144000	159000	71800	236000	99500	52300	64100
pmb2388	524.1	184	8.91	523.1	[M+H]+	-	LysoPC 18:0 (2n isomer)	Lipids	12100000	10900000	11500000	8860000	17200000	3570000	16200000	6040000	14200000
pmb2406	510.1	184.4	9.34	509.1	[M+H]+	-	LysoPC 17:0	Lipids	1760000	1490000	1700000	5780000	1150000	3440000	8490000	7130000	3120000
pmb2444	353.2	261.3	10.06	352.2	[M+H]+	-	MAG (18:3) isomer1	Lipids	1170000	957000	983000	850000	1300000	891000	1350000	1130000	894000
pmb2640	199	181	9.66	200	[M-H]-	C02679	Lauric acid (C12:0)	Lipids	30300	35800	33100	46600	38300	28000	31800	26200	37500
pmb2778	295	277.3	8.96	296	[M-H]-	-	"9,10-EODE"	Lipids	326000	336000	345000	569000	257000	365000	181000	224000	265000
pmb2784	293.2	275.1	10.21	294.2	[M-H]-	-	13-HOTrE	Lipids	28000	31500	35100	34800	19600	32700	52600	71200	34300
pmb2786	293	275	8.42	294	[M-H]-	-	9-HOTrE	Lipids	46300	40100	36300	93200	27600	37000	27700	17800	36200
pmb2787	293.2	275.1	9.19	294.2	[M-H]-	-	9-KODE	Lipids	74300	92600	99000	104000	66100	73000	105000	75100	68500
pmb2791	309.1	209.1	7.55	310.1	[M-H]-	-	9-HpOTrE	Lipids	200000	175000	193000	243000	181000	148000	271000	163000	189000
pmb2792	293	193.1	7.81	294	[M-H]-	-	13-HOTrE(r)	Lipids	290000	287000	304000	227000	341000	248000	233000	222000	336000
pmb2799	295	195.2	9.74	296	[M-H]-	-	"12,13-EODE"	Lipids	27600	28400	28900	38800	34300	26400	32200	24700	26200
pmb3116	474.2	278.3	7.72	475.2	[M-H]-	-	LysoPE 18:3	Lipids	64000	81500	74800	69100	69200	61600	52200	74000	62900
pmb3117	452	255.3	8.74	453	[M-H]-	-	LysoPE 16:0	Lipids	2610000	2630000	2450000	3660000	6490000	2390000	11000000	4680000	5290000
pmb3121	478.1	281.3	9.03	479.1	[M-H]-	-	LysoPE 18:1	Lipids	8200000	8230000	7860000	10600000	8600000	5460000	11300000	6020000	9550000
pmb3132	478.1	281.2	8.86	479.1	[M-H]-	-	LysoPE 18:1 (2n isomer)	Lipids	9230000	9180000	9240000	11500000	9960000	7350000	13100000	7000000	11400000
pmb5304	277.1	241.2	10.62	278.1	[M-H]-	C06427	α-Linolenic acid	Lipids	128000	145000	138000	124000	141000	121000	190000	122000	147000
pmc0960	544.4	485.2	8.91	543.4	[M+H]+	-	LysoPC 20:4	Lipids	2030000	1800000	2180000	1730000	2700000	806000	2500000	1240000	2430000
pmd0130	468.3	184	7.73	467.3	[M+H]+	-	LysoPC 14:0 (2n isomer)	Lipids	741000	957000	914000	461000	1440000	601000	1210000	635000	938000
pmd0132	496.3	184	8.8	495.33	[M+H]+	-	LysoPC 16:0 (2n isomer)	Lipids	2790000	3150000	2390000	2690000	6850000	2050000	7010000	3050000	4830000
pmd0136	524.4	184	9.91	523.36	[M+H]+	-	LysoPC 18:0	Lipids	3560000	3530000	3620000	8960000	3410000	8520000	15200000	17900000	6460000
pmd0144	550.4	184	9.96	549.37	[M+H]+	-	LysoPC 20:1 (2n isomer)	Lipids	4440000	4650000	4560000	3240000	7710000	2220000	7070000	3380000	6680000
pmd0145	550.4	184.1	10	549.37	[M+H]+	-	LysoPC 20:1	Lipids	3810000	4450000	4560000	2590000	7310000	1940000	6490000	3080000	6150000
pmd0158	424.2	227.2	7.51	425.2	[M-H]-	-	LysoPE 14:0 (2n isomer)	Lipids	1460000	1480000	1630000	940000	2730000	611000	2810000	806000	2020000
pmd0160	452.3	255.2	8.73	453.3	[M-H]-	-	LysoPE 16:0 (2n isomer)	Lipids	2910000	2830000	3000000	4030000	7340000	2760000	10900000	5160000	6370000
pme2827	239	223	6.77	240.25	[M-H]-	C00517	Palmitaldehyde	Lipids	15100000	23200000	29000000	13300000	1920000	1880000	6620000	6880000	6700000
pmf0293	269.3	209.2	12.27	270.29	[M-H]-	-	1-Octadecanol	Lipids	134000	134000	129000	129000	140000	126000	131000	127000	135000
pmf0297	297.3	183.1	9.29	298.32	[M-H]-	-	1-Eicosanol	Lipids	124000	161000	170000	102000	168000	88300	196000	139000	111000
pmf0396	281.2	105.1	12.24	280.24	[M+H]+	C01595	Linoleic acid	Lipids	66100	49900	47700	60600	52200	50500	45700	46700	47300
pmf0398	313.3	159.2	11.15	312.3	[M+H]+	C06425	Arachidic acid	Lipids	201000	132000	134000	194000	158000	162000	170000	152000	157000
pmf0399	309.3	227.3	10.72	310.29	[M-H]-	C16526	cis-Gondoic acid	Lipids	23900000	27000000	24600000	27500000	21200000	21700000	17600000	19100000	21400000
pmf0402	367.4	285.4	10.84	368.37	[M-H]-	C08320	Lignoceric acid	Lipids	1140000	1390000	1500000	2410000	2890000	2230000	2660000	1960000	2890000
