# Supplementary material for: Transcriptomics Integrated With Metabolomics Reveal the Effects of Ultraviolet-B Radiation on Flavonoid Biosynthesis in Antarctic Moss
Source: Front Plant Sci. 2021 Dec 8;12:788377. doi: 10.3389/fpls.2021.788377 (PMC8692278; doi:10.3389/fpls.2021.788377)
Supplement: Supplementary file 1 [file Data_Sheet_1.zip › Supplementary Table 5.XLSX]

## Sheet: FoldChange and vip
Supplementary Table 5 Significantly changed metabolites in L. pyriforme under UV-B Radiation
Index	Compounds	Control1	Control2	Control3	Average_C	UV-B1	UV-B2	UV-B3	Average_U	FoldChange	Log2FoldChange	VIP
pme3404	Syringetin	9	9	9	9	402000	569000	252000	407667	45296.3	15.4671	5.26018
pme1773	Cyanidin 3-O-rutinoside (Keracyanin)	9	9	9	9	327000	264000	117000	236000	26222.2	14.6785	5.1124
pmb2849	Camptothecin	9	9	9	9	178000	379000	116000	224333	24925.9	14.6054	5.09121
pme3034	ethylmalonate	9	9	9	9	57500	47200	23400	42700	4744.44	12.212	4.66419
pme1478	Myricetin	13000	9	11900	8303	126000	183000	107000	138667	16.7008	4.06184	2.96632
pme1646	Pinoresinol	14400	12600	7780	11593.3	158000	259000	81500	166167	14.3329	3.84126	2.54655
pmb2987	Acacetin O-acetyl hexoside	252000	153000	211000	205333	1810000	1390000	1940000	1.71333e+06	8.34416	3.06077	2.33469
pmf0423	Sweroside	47700	56300	74900	59633.3	787000	423000	109000	439667	7.37283	2.88222	1.92755
pme3279	2'-Hydroxygenistein	2450000	2070000	9810000	4.77667e+06	21600000	62200000	17800000	3.38667e+07	7.09002	2.82579	2.13816
pme0089	Luteolin	3160000	2590000	13000000	6250000	28200000	78100000	20200000	4.21667e+07	6.74667	2.75417	2.09695
pme1383	Pyridoxine	432000	357000	430000	406333	2910000	2600000	2330000	2.61333e+06	6.4315	2.68516	2.19281
pme1313	N'-Formylkynurenine	478000	256000	166000	300000	2560000	1910000	1190000	1.88667e+06	6.28889	2.65281	2.13766
pme3428	"Esculin (6,7-Dihydroxycoumarin-6-glucoside)"	176000	163000	205000	181333	683000	970000	1710000	1121000	6.18199	2.62807	2.07954
pme0388	Homovanillic acid	151000	329000	514000	331333	2180000	2140000	1370000	1.89667e+06	5.72435	2.51711	2.09429
pme3514	Morin	37700	9	38300	25336.3	120000	224000	77600	140533	5.54671	2.47163	2.46155
pme2457	Luteolin 7-O-glucoside (Cynaroside)	128000	90000	173000	130333	401000	1010000	414000	608333	4.66752	2.22266	1.86405
pmb2228	LysoPC 19:0	144000	282000	135000	187000	1110000	568000	637000	771667	4.12656	2.04494	1.842
pmb0492	"N',N"",N""'-p-coumaroyl-cinnamoyl-caffeoyl spermidine"	130000	109000	130000	123000	472000	530000	353000	451667	3.67209	1.8766	1.81337
pme3416	"Esculetin (6,7-dihydroxycoumarin)"	132000	193000	251000	192000	587000	1090000	362000	679667	3.53993	1.82372	1.63039
pmf0546	Emodin	54800	9	44000	32936.3	82100	136000	128000	115367	3.50272	1.80847	2.28403
pme1568	"Orobol (5,7,3',4'-tetrahydroxyisoflavone)"	235000	183000	871000	429667	931000	2330000	1060000	1.44033e+06	3.35221	1.74511	1.66028
pme0196	Kaempferol	74000	9	78000	50669.7	158000	234000	107000	166333	3.2827	1.71488	2.27001
pme0233	Kynurenic acid	165000	171000	128000	154667	654000	422000	425000	500333	3.23491	1.69373	1.69949
pmf0408	Plantamajoside	351000	348000	237000	312000	1170000	1170000	660000	1000000	3.20513	1.68038	1.66787
pme2111	L-ascorbate	2980000	9850000	18600000	1.04767e+07	28500000	40800000	30000000	33100000	3.1594	1.65965	1.67221
pme1580	Eriodictyol	1360000	1520000	3820000	2.23333e+06	5470000	9140000	6400000	7.00333e+06	3.13582	1.64884	1.66047
pme0025	L-Kynurenine	142000	96800	89200	109333	474000	295000	248000	339000	3.10061	1.63255	1.63213
pme3967	2-(dimethylamino)guanosine	372000	303000	206000	293667	859000	987000	881000	909000	3.09535	1.6301	1.69804
pme0246	L-Cysteine	38200	88300	85200	70566.7	190000	196000	247000	211000	2.99008	1.58018	1.63224
pmb0165	LysoPC 16:1	12700000	10900000	6730000	10110000	33200000	23000000	30900000	2.90333e+07	2.87174	1.52193	1.60812
pmf0458	6-Gingerol	220000	9	133000	117670	508000	296000	163000	322333	2.73931	1.45381	2.23109
pmf0360	Astilbin	24200	28600	95200	49333.3	100000	162000	138000	133333	2.7027	1.4344	1.54787
pma3499	Digitoxigenine	167000	182000	206000	185000	669000	353000	418000	480000	2.59459	1.37551	1.47432
pme1306	Pyridoxine 5'-phosphate	49700	36300	45500	43833.3	101000	134000	100000	111667	2.54753	1.3491	1.53027
pmb0202	Xanthine	902000	682000	762000	782000	3870000	1330000	700000	1.96667e+06	2.51492	1.33051	0.996408
pmb2871	"2,5-dihydroxy benzoic acid O-hexside"	9130000	5750000	7970000	7.61667e+06	24900000	17400000	14100000	18800000	2.46827	1.3035	1.44763
pme1952	Riboflavin	1400000	1070000	1260000	1.24333e+06	3870000	3330000	1990000	3.06333e+06	2.46381	1.30089	1.42656
pme0133	Asp-phe	506000	474000	388000	456000	1180000	1110000	974000	1088000	2.38596	1.25457	1.48903
pme3413	Coumarin	80800	66500	50700	66000	136000	122000	203000	153667	2.32828	1.21927	1.3957
pma1751	Nicotinic acid-hexoside	1540000	1640000	2020000	1.73333e+06	4040000	4600000	2870000	3.83667e+06	2.21346	1.1463	1.37162
pmf0565	L-Dencichin	406000	890000	1350000	882000	1570000	2240000	1970000	1.92667e+06	2.18443	1.12726	1.32277
pmf0266	"5,7-Dihydroxychromone"	1980000	1790000	2150000	1.97333e+06	3760000	5410000	3640000	4270000	2.16385	1.1136	1.3636
pme1453	Melatonin	200000	171000	213000	194667	426000	427000	399000	417333	2.14384	1.10019	1.3992
pmb0601	Chrysoeriol O-hexosyl-O-pentoside	633000	587000	231000	483667	1150000	1150000	774000	1.02467e+06	2.11854	1.08307	1.28778
pme0024	2-Aminoethanesulfonic acid	299000	181000	494000	324667	837000	853000	373000	687667	2.11807	1.08275	1.17869
pma0101	N-Caffeoyl agmatine	74700	127000	238000	146567	169000	415000	330000	304667	2.07869	1.05567	1.15762
pme0444	Malvidin 3-O-glucoside (Oenin)	497000	734000	751000	660667	1330000	1630000	1110000	1.35667e+06	2.05348	1.03807	1.30224
pmb0964	iP7G	4490000	6980000	5980000	5.81667e+06	11300000	13100000	11400000	1.19333e+07	2.05158	1.03673	1.33278
pme2589	Oxoadipic acid	108000	43800	44600	65466.7	143000	169000	87200	133067	2.03259	1.02332	1.21813
pmb0464	Aspartic acid di-O-glucoside	526000	1070000	1990000	1.19533e+06	1640000	3090000	2480000	2.40333e+06	2.0106	1.00762	1.1928
pma1590	Peonidin O-hexoside	817000	2070000	2310000	1.73233e+06	3770000	4320000	2160000	3.41667e+06	1.97229	0.979873	1.138
pme2884	Guanidinoethyl sulfonate	93000	78200	135000	102067	248000	220000	121000	196333	1.92358	0.943793	1.11996
pmf0058	"4',5,7-Trihydroxyflavanone"	670000	1450000	3140000	1.75333e+06	2280000	4130000	3580000	3330000	1.89924	0.925422	1.1464
pme2957	Naringenin chalcone	804000	1790000	3940000	2178000	2790000	5130000	4460000	4.12667e+06	1.8947	0.921973	1.14351
pmd0136	LysoPC 18:0	8960000	3410000	8520000	6.96333e+06	15200000	17900000	6460000	1.31867e+07	1.89373	0.92123	0.989887
pmf0203	Peonidin 3-O-glucoside chloride	990000	2090000	3060000	2.04667e+06	4090000	5060000	2470000	3.87333e+06	1.89251	0.9203	1.09267
pme1814	"2,5-dihydroxybenzoic acid (Gentisic acid)"	653000	777000	1320000	916667	1960000	1810000	1410000	1.72667e+06	1.88364	0.91352	1.19155
pmf0057	"4,2',4',6'-Tetrahydroxychalcone "	784000	1780000	3820000	2128000	2840000	4880000	4260000	3.99333e+06	1.87657	0.908095	1.14348
pmf0285	4-Hydroxy-3-methoxycinnamaldehyde	520000	325000	384000	409667	754000	967000	580000	767000	1.87225	0.904776	1.17517
pmb2784	13-HOTrE	34800	19600	32700	29033.3	52600	71200	34300	52700	1.81515	0.860093	1.05465
pmb2406	LysoPC 17:0	5780000	1150000	3440000	3.45667e+06	8490000	7130000	3120000	6.24667e+06	1.80714	0.853705	0.991226
pme2598	"3,4-Dihydroxybenzeneacetic acid"	158000	160000	126000	148000	221000	384000	197000	267333	1.80631	0.853043	1.06848
pmf0468	Morroniside	134000	144000	324000	200667	460000	411000	213000	361333	1.80066	0.848529	1.01667
pme1730	D-Erythronolactone	49400	88500	123000	86966.7	160000	137000	172000	156333	1.79762	0.846091	1.12449
pme2167	Orotic acid	928000	1370000	1910000	1.40267e+06	1970000	2840000	2640000	2.48333e+06	1.77044	0.824106	1.1039
pmf0442	N-Acetyl-L-phenylalanine	115000	187000	148000	150000	204000	277000	315000	265333	1.76889	0.822843	1.11043
pme0063	Cucurbitacin D	254000	403000	227000	294667	614000	495000	453000	520667	1.76697	0.821276	1.13209
pmb0149	MAG (18:4) isomer1	444000	145000	272000	287000	908000	353000	243000	501333	1.74681	0.804719	0.758208
pmf0383	"5,7-Dihydroxy-3',4',5'-trimethoxyflavone"	117000	195000	129000	147000	278000	213000	275000	255333	1.73696	0.796566	1.11443
pme0008	L-Citrulline	7890000	6290000	5400000	6.52667e+06	12200000	13100000	8520000	1.12733e+07	1.72727	0.788496	1.09646
pme0377	Naringenin	1210000	2760000	6300000	3.42333e+06	4470000	7150000	6050000	5890000	1.72055	0.782866	1.06329
pme3083	2-(Formylamino)benzoic acid	496000	354000	248000	366000	754000	667000	466000	629000	1.71858	0.781216	1.05377
pme1587	Daidzein 7-O-glucoside (Daidzin)	268000	358000	266000	297333	488000	699000	345000	510667	1.71749	0.780301	1.00196
pmf0532	Phillyroside	13400	17000	14300	14900	31900	29300	15500	25566.7	1.71588	0.778952	0.970509
pme2761	4-Hydroxy-2-oxoglutaric acid	54300	96600	101000	83966.7	111000	188000	133000	144000	1.71497	0.77818	1.0273
pme3475	Butin	1140000	2640000	5420000	3.06667e+06	4060000	5940000	5750000	5250000	1.71196	0.775646	1.05165
pmb0588	"Luteolin 3',7-di-O-glucoside"	158000	328000	310000	265333	762000	335000	262000	453000	1.70729	0.771705	0.789889
pmb3117	LysoPE 16:0	3660000	6490000	2390000	4180000	11000000	4680000	5290000	6990000	1.67225	0.74179	0.865018
pme2019	DL-Arabinose	674000	361000	427000	487333	971000	803000	657000	810333	1.66279	0.733607	1.03872
pmf0443	Parthenolide	19300	31800	16600	22566.7	32300	15600	63300	37066.7	1.64254	0.715929	0.60687
pme2427	N-Acetyl-L-tyrosine	265000	678000	783000	575333	789000	841000	1200000	943333	1.63963	0.71337	0.954608
pmb1125	Hordatine A	28700	66100	192000	95600	182000	191000	96400	156467	1.63668	0.710773	1.00274
pmb3101	2-Isopropylmalate	481000	355000	308000	381333	596000	768000	483000	615667	1.61451	0.691097	0.997891
pmf0027	Cyanidin 3-O-galactoside	8800000	2670000	2040000	4.50333e+06	7540000	9680000	4530000	7250000	1.60992	0.686988	0.965187
pmf0256	3-Methyl-1-pentanol	4080000	4200000	10200000	6160000	12200000	11800000	5610000	9870000	1.60227	0.68012	0.84945
pme3564	Daphnetin	325000	176000	230000	243667	428000	407000	332000	389000	1.59644	0.674861	1.00911
pmd0160	LysoPE 16:0 (2n isomer)	4030000	7340000	2760000	4710000	10900000	5160000	6370000	7.47667e+06	1.5874	0.666668	0.846923
pme3198	"2,4-Dihydroxybenzoic acid"	70800	79300	117000	89033.3	201000	133000	88400	140800	1.58143	0.66123	0.817063
pme1977	Suberic acid	148000	9	109000	85669.7	147000	182000	75200	134733	1.57271	0.65325	1.92426
pme0519	D-(+)-Sucrose	748000	693000	536000	659000	1100000	1050000	925000	1025000	1.55539	0.637274	1.02391
pme0307	Resveratrol	47000	51300	33000	43766.7	64600	69000	69100	67566.7	1.54379	0.626479	1.00336
pmb2873	3-(2-Naphthyl)-D-alanine	282000	423000	250000	318333	499000	572000	397000	489333	1.53717	0.620279	0.940032
pmf0449	Loganic acid	19900	47500	67500	44966.7	70100	99700	36000	68600	1.52557	0.609353	0.721432
pmf0282	Melibiose	10700000	9550000	6870000	9040000	14900000	13600000	12800000	1.37667e+07	1.52286	0.606785	0.979296
pme3227	Vitexin 2''-O-beta-L-rhamnoside	100000	235000	291000	208667	327000	368000	257000	317333	1.52077	0.604799	0.874016
pmb1562	MAG (18:4) isomer3	163000	121000	121000	135000	246000	232000	130000	202667	1.50123	0.586149	0.801805
pme0309	Methyl gallate	49000	18900	14300	27400	40000	49600	33800	41133.3	1.50122	0.586132	0.907116
pme1408	L-Glutamine	5620000	5550000	4700000	5290000	8370000	8300000	7140000	7.93667e+06	1.50032	0.585265	0.995999
pme0486	Methylmalonic acid	31100000	31700000	33300000	3.20333e+07	42900000	55500000	45100000	4.78333e+07	1.49324	0.578442	0.97615
pme0394	2-Methoxybenzoic acid	23200	23000	31500	25900	37400	37900	39700	38333.3	1.48005	0.565647	0.959382
pme2914	"3-Hydroxy-3-methylpentane-1,5-dioic acid"	2630000	2820000	2370000	2.60667e+06	3820000	4060000	3680000	3.85333e+06	1.47826	0.563901	0.990516
pmf0506	Ligustilide	215000	247000	414000	292000	582000	362000	346000	430000	1.4726	0.558368	0.789431
pmb3000	Chrysoeriol O-acetylhexoside	5680	5690	16000	9123.33	12700	10100	17500	13433.3	1.47242	0.558184	0.8173
pme1830	Succinic acid	30500000	31200000	33000000	3.15667e+07	42300000	52800000	44200000	4.64333e+07	1.47096	0.556759	0.965159
pme0137	Nα-Acetyl-L-glutamine	371000	309000	277000	319000	554000	491000	361000	468667	1.46917	0.555006	0.876069
pmb0874	LysoPE 18:2 (2n isomer)	2540000	3970000	3290000	3.26667e+06	7620000	2630000	4070000	4.77333e+06	1.46122	0.547178	0.5547
pmb0854	LysoPC 18:3	1830000	2790000	1560000	2060000	3430000	2180000	3310000	2.97333e+06	1.44337	0.529437	0.787385
pmb0720	Tricin O-malonylhexoside	613000	1440000	1350000	1.13433e+06	1330000	1610000	1970000	1.63667e+06	1.44284	0.528916	0.786941
pme3096	Aminomalonic acid	1030000	1180000	1240000	1150000	1410000	1960000	1600000	1.65667e+06	1.44058	0.526649	0.891561
pme2478	Protocatechuic aldehyde	404000	340000	331000	358333	365000	640000	537000	514000	1.43442	0.520466	0.78406
pma0149	Sinapoyl malate	755000	553000	769000	692333	1110000	1030000	827000	989000	1.4285	0.514504	0.863076
pmf0220	D-Fructose 6-phosphate-disodium salt	2260000	5240000	9270000	5590000	9430000	7540000	6970000	7980000	1.42755	0.51354	0.80888
pmf0032	Galactinol	3710000	3370000	1990000	3.02333e+06	4580000	4480000	3770000	4.27667e+06	1.41455	0.500347	0.824398
pmb3088	Trehalose 6-phosphate	197000	448000	581000	408667	733000	579000	404000	572000	1.39967	0.485091	0.701572
pmb1605	MAG (18:3) isomer3	1820000	1410000	3090000	2.10667e+06	4520000	1920000	2380000	2940000	1.39557	0.480854	0.581812
pme0278	"2,6-Diaminooimelic acid"	1290000	1160000	1750000	1400000	2880000	1900000	1040000	1940000	1.38571	0.47063	0.504525
pmb1490	Oryzalexin E	42600	19200	22200	28000	56900	29300	28500	38233.3	1.36548	0.449404	0.604818
pmf0560	Abrine	4810000	5470000	3150000	4.47667e+06	6450000	5600000	6280000	6110000	1.36485	0.448747	0.780967
pme0036	L-Histidine	1960000	1230000	972000	1.38733e+06	2270000	1930000	1480000	1.89333e+06	1.36473	0.448614	0.720521
pme1399	Xanthohumol	22900	22000	32600	25833.3	47400	25900	32000	35100	1.35871	0.442237	0.641231
pmb0873	LysoPC 18:2 (2n isomer)	3980000	6990000	3730000	4900000	8180000	4730000	7030000	6.64667e+06	1.35646	0.439849	0.657701
pme2706	"2,3-Dihydroxybenzoic acid"	1380000	1250000	1240000	1290000	1620000	1900000	1710000	1.74333e+06	1.35142	0.434477	0.855576
pme0207	3-Hydroxybutyrate	2940000	2860000	3300000	3.03333e+06	4540000	3820000	3900000	4.08667e+06	1.34725	0.430021	0.832928
pme0109	"(-)-3-(3,4-Dihydroxyphenyl)-2-methylalanine"	185000	205000	157000	182333	343000	206000	186000	245000	1.34369	0.426203	0.610156
pmb2831	Protocatechuic acid O-glucoside	1810000	1160000	2070000	1680000	2550000	2540000	1670000	2.25333e+06	1.34127	0.4236	0.669438
pme2256	D-Arabitol	262000	264000	367000	297667	503000	410000	284000	399000	1.34043	0.422691	0.6431
pmd0145	LysoPC 20:1	2590000	7310000	1940000	3.94667e+06	6490000	3080000	6150000	5240000	1.3277	0.408932	0.635151
pmb1656	MAG (18:3) isomer4	962000	971000	834000	922333	1480000	1310000	877000	1.22233e+06	1.32526	0.406278	0.651896
pme3840	Pantothenol	124000	171000	142000	145667	181000	197000	200000	192667	1.32265	0.403436	0.782627
pme0042	L-(+)-Arginine	21200000	12000000	9530000	1.42433e+07	24400000	19700000	12400000	1.88333e+07	1.32226	0.403002	0.592359
pme1018	Glutathione oxidized	2030000	1450000	1610000	1.69667e+06	1850000	2590000	2270000	2.23667e+06	1.31827	0.398647	0.717056
pmd0158	LysoPE 14:0 (2n isomer)	940000	2730000	611000	1427000	2810000	806000	2020000	1.87867e+06	1.31651	0.396724	0.513219
pmf0217	D-Glucose-6-phosphate disodium salt	946000	3310000	4920000	3.05867e+06	3870000	4970000	3220000	4020000	1.3143	0.394293	0.69752
pmb1207	O-Feruloyl 3-hydroxylcoumarin	37500	45700	84600	55933.3	40500	108000	71500	73333.3	1.31108	0.390761	0.463874
pme0422	3-Hydroxy-4-methoxycinnamic acid	277000	357000	143000	259000	327000	368000	323000	339333	1.31017	0.389751	0.681186
pmb2325	MAG (18:3) isomer2	9900000	8150000	16300000	11450000	22000000	10500000	12500000	15000000	1.31004	0.389615	0.511996
pmf0291	4-Hydroxypyridine	128000	147000	92500	122500	185000	101000	193000	159667	1.3034	0.382281	0.517803
pmd0144	LysoPC 20:1 (2n isomer)	3240000	7710000	2220000	4390000	7070000	3380000	6680000	5710000	1.30068	0.37927	0.577725
pme1417	L-Tryptamine	2170000	1230000	627000	1.34233e+06	2090000	1830000	1310000	1.74333e+06	1.29873	0.377105	0.649254
pme1944	D-Mannitol	429000	614000	310000	451000	587000	460000	709000	585333	1.29786	0.376131	0.614876
pme0015	L-(-)-Cystine	194000	195000	244000	211000	277000	308000	236000	273667	1.297	0.375177	0.721899
pmb2826	Citramalate	186000	159000	111000	152000	190000	168000	232000	196667	1.29386	0.371681	0.651624
pmb0758	Anisic acid O-feruloyl hexoside	1340000	1500000	1950000	1.59667e+06	2860000	1840000	1470000	2.05667e+06	1.2881	0.365245	0.512535
pmf0295	Skimmin	3670000	4590000	7010000	5090000	3400000	7330000	8900000	6.54333e+06	1.28553	0.36236	0.391075
pmd0132	LysoPC 16:0 (2n isomer)	2690000	6850000	2050000	3.86333e+06	7010000	3050000	4830000	4.96333e+06	1.28473	0.361463	0.552479
pme0118	Pyrrole-2-carboxylic acid	59800	98600	117000	91800	143000	105000	104000	117333	1.27814	0.354047	0.595909
pmb0859	LysoPC 18:1 (2n isomer)	2170000	5180000	1180000	2.84333e+06	4700000	1920000	4240000	3620000	1.27315	0.348406	0.539757
pme0080	Cucurbitacin B	386000	511000	164000	353667	519000	433000	398000	450000	1.27238	0.347535	0.624318
pme3732	Cytidine	1440000	1380000	1410000	1410000	1720000	1690000	1970000	1.79333e+06	1.27187	0.346949	0.752684
pmf0604	β-Caryophyllene	1310000	1040000	1020000	1.12333e+06	1520000	1240000	1510000	1.42333e+06	1.26706	0.341487	0.682542
pmb0619	Eriodictiol 6-C-hexoside 8-C-hexoside-O-hexoside	73000	58000	49700	60233.3	53500	101000	74100	76200	1.26508	0.339229	0.507695
pme2563	γ-Glu-Cys	209000	333000	374000	305333	377000	450000	330000	385667	1.2631	0.336969	0.596234
pmb0882	LysoPC 18:1	4640000	9470000	2310000	5.47333e+06	8530000	3250000	8940000	6.90667e+06	1.26188	0.33557	0.452165
pmb0855	LysoPC 16:0	2980000	7790000	2390000	4.38667e+06	7180000	3270000	6100000	5.51667e+06	1.2576	0.330672	0.522294
pme1824	Protocatechuic acid	998000	961000	1080000	1013000	1220000	1490000	1090000	1.26667e+06	1.25041	0.322403	0.649998
pmb2319	LysoPC 15:0	14700000	35300000	8610000	1.95367e+07	32900000	12000000	28200000	2.43667e+07	1.24723	0.318725	0.465124
pme2237	Dulcitol	131000	222000	66900	139967	146000	154000	223000	174333	1.24553	0.316765	0.565739
pmf0297	1-Eicosanol	102000	168000	88300	119433	196000	139000	111000	148667	1.24477	0.315876	0.498348
pmb0449	2-Aminoadipic acid (L-Homoglutamic acid)	9090000	8770000	10600000	9.48667e+06	13300000	12400000	9700000	11800000	1.24385	0.314814	0.618498
pme1086	Glutathione reduced form	11000000	19300000	20100000	16800000	18300000	22900000	21400000	2.08667e+07	1.24206	0.312739	0.570938
pme3179	CYS-GLY	823000	1540000	1980000	1.44767e+06	1500000	1760000	2120000	1.79333e+06	1.23878	0.308914	0.537903
pme1988	L-Alanine	1590000	1790000	2490000	1.95667e+06	2370000	2900000	1960000	2410000	1.23169	0.300635	0.53926
pmb2388	LysoPC 18:0 (2n isomer)	8860000	17200000	3570000	9.87667e+06	16200000	6040000	14200000	1.21467e+07	1.22983	0.298464	0.466043
pmf0563	Magnolol	300000	434000	320000	351333	682000	226000	386000	431333	1.2277	0.295963	0.221575
pme3705	D-glucoronic acid	596000	785000	612000	664333	686000	1050000	704000	813333	1.22428	0.291939	0.505009
pme2566	(5-L-Glutamyl)-L-amino acid	181000	56800	120000	119267	191000	131000	114000	145333	1.21856	0.285175	0.509248
pmf0477	Pachymic acid	17500	14700	20900	17700	22200	15700	26800	21566.7	1.21846	0.285054	0.450305
pmb0750	Neochlorogenic acid (5-O-Caffeoylquinic acid)	191000	229000	276000	232000	107000	327000	413000	282333	1.21695	0.283275	0.101615
pme0305	Ferulic acid	278000	354000	113000	248333	320000	322000	262000	301333	1.21342	0.279082	0.55129
pme3038	5-oxoproline	7430000	10600000	13300000	1.04433e+07	13300000	14100000	10500000	1.26333e+07	1.2097	0.274653	0.510308
pme2903	4-Hydroxybenzoic acid	812000	593000	699000	701333	1080000	753000	712000	848333	1.2096	0.274531	0.483299
pmb0142	Caffeic aldehyde	4440000	2260000	1860000	2.85333e+06	3910000	3750000	2690000	3450000	1.20911	0.273948	0.517284
pmb0864	LysoPE 14:0	1510000	1310000	493000	1.10433e+06	1470000	752000	1780000	1334000	1.20797	0.272583	0.393715
pme0170	Nα-Acetyl-L-arginine	3750000	2370000	745000	2.28833e+06	3070000	2210000	2990000	2.75667e+06	1.20466	0.268628	0.59249
pme3193	N-acetylglycine	64000	96600	109000	89866.7	99800	98000	126000	107933	1.20104	0.264282	0.49522
pme1292	Homogentisic acid	173000	415000	508000	365333	275000	425000	612000	437333	1.19708	0.25952	0.384585
pmb3074	3-O-p-Coumaroyl quinic acid	66200	199000	144000	136400	139000	169000	181000	163000	1.19501	0.257028	0.502028
pme0075	N-Acetyl-L-glutamic acid	450000	538000	489000	492333	672000	534000	559000	588333	1.19499	0.256998	0.565893
pme2253	L-Gulonic-γ-lactone	166000	310000	375000	283667	375000	394000	247000	338667	1.19389	0.255669	0.435169
pmb0852	LysoPC 18:2	5530000	9160000	5260000	6650000	8910000	6370000	8490000	7.92333e+06	1.19148	0.252753	0.465691
pme0399	Chlorogenic acid (3-O-Caffeoylquinic acid)	219000	208000	293000	240000	90600	369000	398000	285867	1.19111	0.252308	0.00120706
pmb5304	α-Linolenic acid	124000	141000	121000	128667	190000	122000	147000	153000	1.18912	0.249893	0.450446
pme3388	H-HomoArg-OH	5100000	2260000	1600000	2.98667e+06	4850000	3000000	2800000	3550000	1.18862	0.249283	0.480122
pme2131	3-(3-hydroxyphenyl)propionate acid	43200	33600	51700	42833.3	50000	50200	51600	50600	1.18132	0.240403	0.52472
pme2827	Palmitaldehyde	13300000	1920000	1880000	5700000	6620000	6880000	6700000	6.73333e+06	1.18129	0.240359	0.840299
pmb0818	Methoxyindoleacetic acid	1130000	850000	528000	836000	1080000	901000	977000	986000	1.17943	0.238085	0.481539
pme3207	"trans,trans-Muconic acid"	8550000	14100000	17200000	1.32833e+07	13300000	18700000	15000000	1.56667e+07	1.17942	0.238081	0.442338
pmc0960	LysoPC 20:4	1730000	2700000	806000	1.74533e+06	2500000	1240000	2430000	2.05667e+06	1.17838	0.236805	0.395167
pme0066	Guanidineacetic acid	124000	148000	222000	164667	212000	187000	180000	193000	1.17206	0.229052	0.4676
pmf0592	Artemisinin	77900	36900	154000	89600	75000	154000	84400	104467	1.16592	0.221472	0.432967
pmb0160	MAG (18:3) isomer5	10600000	9110000	13500000	11070000	21200000	7800000	9700000	12900000	1.16531	0.220716	0.131594
pmf0096	Oxalic acid	114000	66000	75400	85133.3	109000	92400	96000	99133.3	1.16445	0.219646	0.464038
pma2987	Histidinol	1600000	1780000	1300000	1560000	1940000	1340000	2160000	1.81333e+06	1.16239	0.217098	0.361485
pmb2857	L-Glutamic acid O-glucoside	1060000	1090000	1070000	1.07333e+06	1320000	1300000	1110000	1.24333e+06	1.15839	0.212115	0.546104
pme2046	3-N-Methyl-L-histidine	738000	542000	815000	698333	990000	760000	669000	806333	1.15465	0.207461	0.38569
pme3188	Uridine 5'-monophosphate	626000	507000	782000	638333	741000	790000	677000	736000	1.153	0.205396	0.453335
pmb0819	3-Indoleacetonitrile	4090000	3340000	2200000	3210000	4370000	3590000	3080000	3680000	1.14642	0.197132	0.388725
pme2050	Citric acid	13200000	11300000	9500000	1.13333e+07	11500000	9020000	18400000	1.29733e+07	1.14471	0.194977	0.226776
pmf0606	Pectin (Technical Grade)	361000	475000	731000	522333	455000	459000	879000	597667	1.14422	0.19437	0.249016
pma6281	Methylglutaric acid	33600	30200	26100	29966.7	27800	37500	37400	34233.3	1.14238	0.192043	0.397704
pme0257	Uracil	2980000	2830000	2950000	2920000	3620000	3110000	3250000	3.32667e+06	1.13927	0.188109	0.516036
pmf0474	Geniposidic acid	256000	361000	308000	308333	332000	328000	393000	351000	1.13838	0.18698	0.417373
pme0038	Cytosine	453000	654000	440000	515667	766000	432000	560000	586000	1.13639	0.184462	0.28114
pme2996	4-Hydroxycoumarin	70900	79700	148000	99533.3	119000	138000	81700	112900	1.13429	0.181794	0.33501
pme0413	Vanillin	223000	136000	73200	144067	216000	121000	153000	163333	1.13373	0.181083	0.368715
pmb3079	N-Acetylglucosamine 1-phosphate	141000	248000	353000	247333	293000	302000	246000	280333	1.13342	0.180687	0.393859
pmf0494	2-Picolylamine	579000	502000	533000	538000	453000	632000	737000	607333	1.12887	0.174882	0.294991
pmb1096	Indole	1430000	1010000	697000	1.04567e+06	1280000	1110000	1150000	1180000	1.12847	0.174364	0.392189
pmf0462	Febrifugine	839000	824000	815000	826000	884000	1150000	754000	929333	1.1251	0.170054	0.327954
pma6373	"3',4',5'-Dihydrotricetin O-hexosyl-O-hexoside"	181000	229000	682000	364000	576000	284000	366000	408667	1.12271	0.166986	0.401588
pme3459	Caffeyl alcohol	360000	224000	206000	263333	446000	216000	223000	295000	1.12025	0.163825	0.182078
pmf0578	Citric acid monohydrate	6200000	6190000	4400000	5.59667e+06	5300000	4410000	9080000	6.26333e+06	1.11912	0.162363	0.167949
pme2555	Adenosine 5'-monophosphate	1010000	1030000	1400000	1.14667e+06	1350000	1330000	1160000	1280000	1.11628	0.158698	0.374181
pmd0130	LysoPC 14:0 (2n isomer)	461000	1440000	601000	834000	1210000	635000	938000	927667	1.11231	0.153559	0.344747
pmf0035	Glucose-1-phosphate	2730000	7170000	8630000	6.17667e+06	6540000	7780000	6280000	6.86667e+06	1.11171	0.152781	0.386885
pme2433	Diethanolamine	1510000	1730000	2360000	1.86667e+06	1980000	2330000	1910000	2.07333e+06	1.11071	0.151488	0.34048
pmb0168	PC 16:1/14:1	338000	357000	456000	383667	474000	401000	403000	426000	1.11034	0.151	0.357262
pme0050	L-Tryptophan	1110000	932000	558000	866667	1070000	816000	1000000	962000	1.11	0.15056	0.328808
pmb2444	MAG (18:3) isomer1	850000	1300000	891000	1.01367e+06	1350000	1130000	894000	1.12467e+06	1.1095	0.149914	0.286764
pme1119	Inosine	122000	163000	170000	151667	140000	221000	143000	168000	1.10769	0.147557	0.239843
pme2367	Quinone	1710000	2390000	2390000	2.16333e+06	2430000	2440000	2310000	2.39333e+06	1.10632	0.145765	0.357379
pmb2855	L-Glutamine O-hexside	331000	448000	267000	348667	347000	432000	375000	384667	1.10325	0.14176	0.3238
pme1376	2'-Deoxycytidine-5'-monophosphate	74000	117000	125000	105333	81600	130000	136000	115867	1.1	0.137504	0.219665
pme2362	Mandelic acid	2040000	1410000	1950000	1800000	2300000	1840000	1800000	1980000	1.1	0.137504	0.301715
pme0009	L-Serine	3940000	4350000	4430000	4240000	3910000	5280000	4790000	4660000	1.09906	0.136266	0.310385
pmb3132	LysoPE 18:1 (2n isomer)	11500000	9960000	7350000	9.60333e+06	13100000	7000000	11400000	10500000	1.09337	0.128782	0.166135
pme2380	A-Ketoglutaric acid	2210000	1970000	2060000	2080000	2140000	2300000	2380000	2.27333e+06	1.09295	0.128226	0.402267
pmb3110	Vanillic acid	150000	231000	511000	297333	377000	289000	308000	324667	1.09193	0.126878	0.382213
pme2698	Phe-Phe	68100	84700	44700	65833.3	82400	40900	92300	71866.7	1.09165	0.126505	0.118782
pme3011	γ-aminobutyric acid	2440000	2240000	2390000	2.35667e+06	1590000	3050000	3070000	2570000	1.09052	0.125021	0.107827
pmb2561	N-Acetylmethionine	24500	22500	24100	23700	27900	22300	27300	25833.3	1.09001	0.124347	0.312854
pmb0865	LysoPC 18:3 (2n isomer)	12200000	15900000	10900000	13000000	14600000	12500000	15400000	1.41667e+07	1.08974	0.123989	0.288861
pmb3121	LysoPE 18:1	10600000	8600000	5460000	8220000	11300000	6020000	9550000	8.95667e+06	1.08962	0.123824	0.191414
pmb2791	9-HpOTrE	243000	181000	148000	190667	271000	163000	189000	207667	1.08916	0.123217	0.206421
pmb0733	Tricin 5-O-rutinoside	536000	597000	469000	534000	710000	518000	516000	581333	1.08864	0.122526	0.244791
pma0359	Tricin 5-O-acetylglucoside	367000	763000	777000	635667	510000	945000	620000	691667	1.0881	0.121806	0.21514
pmb2591	Acetyl tryptophan	150000	123000	112000	128333	93600	127000	198000	139533	1.08727	0.120714	0.100181
pme2108	L-Carnitine	259000	304000	244000	269000	292000	275000	310000	292333	1.08674	0.120008	0.333291
pmf0384	Nicotine	5010000	3570000	3300000	3960000	4300000	4200000	4380000	4.29333e+06	1.08418	0.116598	0.304384
pmf0598	(+)-alpha-Pinene	2910000	2650000	4250000	3270000	2880000	4420000	3310000	3.53667e+06	1.08155	0.1131	0.217198
pmb3072	3-O-p-coumaroyl shikimic acid O-hexoside	268000	553000	480000	433667	485000	533000	383000	467000	1.07686	0.106836	0.249753
pme0202	Quercetin 3-O-rutinoside (Rutin)	1970000	3290000	2500000	2.58667e+06	2620000	3070000	2660000	2.78333e+06	1.07603	0.10572	0.260245
pmf0314	ABIENOL	57500	54400	67800	59900	58000	72600	62700	64433.3	1.07568	0.105251	0.264492
pme2541	α-Hydroxyisobutyric acid	51300	66700	68200	62066.7	68100	56300	73900	66100	1.06498	0.0908316	0.198135
pmd0017	Spermine	985000	926000	935000	948667	1020000	923000	1080000	1.00767e+06	1.06219	0.0870453	0.274444
pmf0527	Osthole	96900	54400	69400	73566.7	112000	69500	52400	77966.7	1.05981	0.0838052	0.0838677
pme1738	3-Carbamyl-1-methylpyridinium (1-Methylnicotinamide)	237000	309000	216000	254000	341000	224000	242000	269000	1.05906	0.0827777	0.141305
pme2594	4-Pyridoxic acid	489000	529000	723000	580333	722000	621000	496000	613000	1.05629	0.0790053	0.160841
pme3208	Glycitin	459000	646000	549000	551333	508000	677000	557000	580667	1.0532	0.0747854	0.170955
pme1846	D(+)-Glucose	426000	398000	501000	441667	370000	440000	585000	465000	1.05283	0.0742728	0.106343
pme1852	Creatine	135000	166000	186000	162333	160000	168000	183000	170333	1.04928	0.0694015	0.187664
pmf0404	Ethyl cinnamate	532000	553000	466000	517000	726000	394000	506000	542000	1.04836	0.0681286	0.0436278
pme2830	O-Phosphorylethanolamine	620000	772000	771000	721000	807000	729000	731000	755667	1.04808	0.0677507	0.195938
pmb0769	N-hexosyl-p-coumaroyl serotonin	294000	111000	225000	210000	326000	130000	203000	219667	1.04603	0.0649266	0.092669
pme0181	1-Methylhistidine	4450000	4550000	3790000	4.26333e+06	4990000	4390000	3990000	4.45667e+06	1.04535	0.0639832	0.168786
pmf0525	Imperatorin	800000	939000	703000	814000	876000	794000	882000	850667	1.04505	0.0635651	0.18459
pme3313	D-Fructose 6-phosphate	1360000	1970000	2040000	1790000	1680000	2260000	1670000	1870000	1.04469	0.0630787	0.139072
pmb0848	LysoPC 16:1 (2n isomer)	2050000	3370000	1310000	2.24333e+06	2850000	1370000	2800000	2340000	1.04309	0.0608645	0.112202
pme3835	"Guanosine 3',5'-cyclic monophosphate"	1430000	1300000	1280000	1.33667e+06	1510000	1500000	1160000	1390000	1.0399	0.0564451	0.128848
pme3009	trans-Citridic acid	271000	303000	298000	290667	298000	319000	287000	301333	1.0367	0.0519946	0.185898
pme3382	N-Acetylthreonine	435000	516000	650000	533667	504000	494000	661000	553000	1.03623	0.0513406	0.108475
pme2036	Quinic acid	26100000	33400000	18000000	2.58333e+07	23700000	21400000	35100000	2.67333e+07	1.03484	0.0494059	0.0950219
pme0108	5-Methylcytosine	41800	84800	70000	65533.3	59000	99600	44200	67600	1.03154	0.0447943	0.0357779
pme2617	Methionine sulfoxide	5480000	3670000	4110000	4420000	6140000	3720000	3800000	4.55333e+06	1.03017	0.0428767	0.0428139
pmf0455	Peimine	1830000	2240000	1660000	1910000	2090000	1980000	1820000	1.96333e+06	1.02792	0.0397325	0.124859
pme3184	2'-Deoxyadenosine-5'-monophosphate	199000	212000	182000	197667	199000	251000	159000	203000	1.02698	0.0384101	0.0433895
pmf0420	Benzyl acetate	360000	48400	74200	160867	158000	163000	174000	165000	1.02569	0.0366006	0.5975
pme2828	4-Nitrophenol	42800000	38600000	45600000	4.23333e+07	43200000	45200000	41600000	4.33333e+07	1.02362	0.0336831	0.122952
pmb2787	9-KODE	104000	66100	73000	81033.3	105000	75100	68500	82866.7	1.02262	0.0322764	0.0686936
pme1709	Nicotinic Acid Methyl Ester (Methyl Nicotinate)	1560000	1320000	818000	1.23267e+06	1090000	1370000	1320000	1260000	1.02217	0.031641	0.138315
pme1691	Acetylcholine	1550000	1440000	1630000	1540000	1610000	1600000	1510000	1.57333e+06	1.02165	0.030894	0.123589
pme2755	N-Acetyl-D-glucosamine	1120000	522000	638000	760000	455000	980000	889000	774667	1.0193	0.0275762	0.0481549
pmf0280	D-Galacturonic acid	987000	1170000	994000	1.05033e+06	712000	879000	1620000	1.07033e+06	1.01904	0.0272129	0.100645
pme0013	L-Glutamic acid	2080000	2530000	1980000	2.19667e+06	1950000	2230000	2530000	2.23667e+06	1.01821	0.0260343	0.0615736
pma0795	Tricetin O-malonylhexoside	350000	356000	387000	364333	278000	432000	402000	370667	1.01738	0.0248634	0.0028498
pme1175	Guanosine	785000	704000	812000	767000	814000	861000	659000	778000	1.01434	0.0205436	0.0414239
pme3719	D-Xylonic acid	2720000	2570000	2590000	2.62667e+06	2600000	2820000	2560000	2660000	1.01269	0.0181931	0.0778147
pmb1318	8-Methyl-2-oxo-4-phenyl-2H-chromen-7-yl 4-(hexyloxy)benzoate	471000	945000	309000	575000	633000	487000	626000	582000	1.01217	0.0174572	0.218676
pme2289	Vitamin A	203000	186000	149000	179333	200000	140000	204000	181333	1.01115	0.0160005	0.0111759
pmb0962	Lysine butyrate	205000	272000	233000	236667	253000	210000	253000	238667	1.00845	0.0121406	0.0335626
pmb2654	Anthranilate O-hexosyl-O-hexoside	1210000	1700000	698000	1.20267e+06	874000	983000	1780000	1.21233e+06	1.00804	0.0115496	0.0385895
pmf0460	10-Gingerol	33500	66900	32600	44333.3	55900	20100	58000	44666.7	1.00752	0.0108068	0.0797559
pme2559	N-Acetylaspartate	105000	85800	79000	89933.3	102000	95700	73900	90533.3	1.00667	0.00959313	0.022029
pme2024	serotonin	546000	206000	232000	328000	408000	358000	223000	329667	1.00508	0.00731221	0.152187
pme0022	L-Threonine	2860000	2940000	2110000	2.63667e+06	2020000	2460000	3470000	2650000	1.00506	0.00727717	0.0260729
pmf0073	Campesterol	203000	206000	220000	209667	220000	195000	215000	210000	1.00159	0.00229181	0.000600377
pmf0589	Glutamic acid	2050000	2760000	1910000	2240000	1910000	2400000	2420000	2.24333e+06	1.00149	0.00214527	0.0276157
pme1894	D-Sorbitol	2690000	2400000	2260000	2450000	2720000	2170000	2470000	2.45333e+06	1.00136	0.00196152	0.00196542
pme0006	L-Proline	4920000	5400000	6640000	5.65333e+06	5510000	5730000	5720000	5.65333e+06	1	0	0.0255097
pma0110	O-Sinapoyl quinic acid	51300	75100	81300	69233.3	77400	65100	65100	69200	0.999519	-0.000694772	0.0383882
pmb2222	Phytocassane C	216000	157000	111000	161333	175000	143000	165000	161000	0.997934	-0.00298386	0.082396
pmf0402	Lignoceric acid	2410000	2890000	2230000	2510000	2660000	1960000	2890000	2.50333e+06	0.997344	-0.00383696	0.0376018
pmf0425	D-tartaric acid	160000	88500	103000	117167	127000	116000	107000	116667	0.995733	-0.00616977	0.0749379
pmf0293	1-Octadecanol	129000	140000	126000	131667	131000	127000	135000	131000	0.994937	-0.00732334	0.0279914
pme0252	N-Acetyl-l-leucine	370000	118000	87000	191667	288000	158000	126000	190667	0.994783	-0.00754681	0.229544
pme1638	sesamolin	74200	94100	83300	83866.7	85300	81100	83600	83333.3	0.993641	-0.00920383	0.0116963
pmf0416	α-Ionone	911000	637000	598000	715333	588000	705000	829000	707333	0.988816	-0.0162254	0.0058252
pmf0509	(-)-Camphor	2460000	2480000	2440000	2460000	2410000	2350000	2480000	2.41333e+06	0.98103	-0.0276311	0.16283
pmf0166	Schizandrin	694000	687000	812000	731000	947000	422000	780000	716333	0.979936	-0.0292403	0.174652
pme0129	D-Alanyl-D-Alanine	42700	65600	86500	64933.3	60200	40700	89900	63600	0.979466	-0.0299325	0.0807131
pmf0585	Proline	4290000	4860000	6260000	5.13667e+06	4220000	5550000	5320000	5030000	0.979234	-0.0302741	0.0498243
pmb2948	Adenosine 3'-monophosphate	502000	545000	603000	550000	525000	587000	502000	538000	0.978182	-0.0318254	0.0903977
pme3033	"N,N-Dimethylglycine"	4300000	3450000	3190000	3.64667e+06	2970000	4040000	3630000	3.54667e+06	0.972578	-0.0401146	0.0811449
pme3017	2-Aminoisobutyric acid	5570000	4510000	4260000	4780000	4250000	5330000	4340000	4640000	0.970711	-0.0428858	0.0885698
pme2831	"1,1-Dimethylbiguanide"	174000	106000	124000	134667	159000	113000	120000	130667	0.970297	-0.0435016	0.0503163
pme0011	L-Aspartic acid	13900000	19300000	12900000	1.53667e+07	12600000	15300000	16800000	14900000	0.969631	-0.0444919	0.065632
pmb2792	13-HOTrE(r)	227000	341000	248000	272000	233000	222000	336000	263667	0.969363	-0.0448915	0.0965273
pmf0557	Acid orange 20	273000	161000	92900	175633	166000	106000	237000	169667	0.966028	-0.0498635	0.0120286
pmf0514	alpha-Cyperone	79400	36500	32000	49300	54600	40800	47200	47533.3	0.964165	-0.0526481	0.0933949
pmf0079	Soyasapogenol B	64300	99100	90300	84566.7	89800	71300	83400	81500	0.963737	-0.0532891	0.081501
pmf0587	Aspartic acid	13300000	18400000	11800000	14500000	11700000	13800000	16400000	1.39667e+07	0.963218	-0.0540652	0.0824278
pmf0541	Shikonin	745000	696000	819000	753333	645000	750000	774000	723000	0.959735	-0.0592927	0.174105
pmb0296	MAG (18:1) isomer2	128000	95700	159000	127567	178000	125000	64000	122333	0.958976	-0.0604338	0.199482
pme0267	2-Methylsuccinic acid	7410000	6760000	9690000	7.95333e+06	8260000	7380000	7200000	7.61333e+06	0.957251	-0.0630314	0.114642
pme3478	Pantetheine	5280000	2940000	5110000	4.44333e+06	5810000	3920000	3030000	4.25333e+06	0.957239	-0.0630485	0.0987089
pmb0866	LysoPC 14:0	7980000	26500000	9630000	1.47033e+07	16000000	10700000	15500000	1.40667e+07	0.956699	-0.0638628	0.152135
pme0026	L-(+)-Lysine	5410000	4920000	3870000	4.73333e+06	5040000	3950000	4550000	4.51333e+06	0.953521	-0.0686632	0.13776
pmf0534	Hinokitiol	614000	578000	1170000	787333	747000	742000	760000	749667	0.952159	-0.0707253	0.00569693
pmf0018	1-Aminocyclopropanecarboxylic acid	35600000	25000000	31600000	3.07333e+07	35200000	24200000	28100000	2.91667e+07	0.949024	-0.0754837	0.158069
pmb1912	10-Formyl-THF	548000	689000	703000	646667	580000	560000	701000	613667	0.948969	-0.075567	0.184288
pmb0292	Cholesterol	681000	506000	361000	516000	473000	475000	521000	489667	0.948966	-0.0755711	0.0480587
pme2129	(S)-(-)-2-Hydroxyisocaproic acid	267000	186000	239000	230667	210000	217000	229000	218667	0.947977	-0.0770762	0.144542
pmf0287	3'-dephospho-CoA	32200	20800	29600	27533.3	21600	26400	30300	26100	0.947942	-0.0771295	0.127005
pmb0890	MAG (18:2)	217000	359000	338000	304667	247000	420000	199000	288667	0.947484	-0.0778271	0.170321
pmb3116	LysoPE 18:3	69100	69200	61600	66633.3	52200	74000	62900	63033.3	0.945973	-0.0801291	0.21206
pmb0484	Choline	6620000	4800000	4910000	5.44333e+06	4860000	6000000	4580000	5.14667e+06	0.945499	-0.080852	0.151529
pmb2260	LysoPC 15:1	1190000	1860000	465000	1.17167e+06	1170000	478000	1660000	1.10267e+06	0.94111	-0.0875655	0.0597264
pme1828	Betaine	14500000	13400000	17500000	1.51333e+07	15200000	16000000	11400000	14200000	0.938326	-0.0918389	0.20616
pmb1650	"Octadeca-11E,13E,15Z-trienoic acid"	33500000	30300000	20100000	2.79667e+07	30100000	24900000	23600000	26200000	0.93683	-0.0941415	0.124358
pmf0398	Arachidic acid	194000	158000	162000	171333	170000	152000	157000	159667	0.931907	-0.101743	0.269006
pmb0862	LysoPC 12:1	254000	1270000	364000	629333	686000	463000	609000	586000	0.931144	-0.102924	0.258603
pmf0613	α-Terpineol	55000000	54100000	52000000	53700000	51100000	48900000	49400000	49800000	0.927374	-0.108776	0.411716
pme3160	D-Glucose 6-phosphate	2100000	7720000	9310000	6.37667e+06	5000000	7810000	4900000	5.90333e+06	0.925771	-0.111273	0.122552
pmf0469	cis-4-Hydroxy-D-proline	36200	36800	63200	45400	38300	44000	43600	41966.7	0.924376	-0.113448	0.123396
pmf0373	Caulilexin C	13700000	8490000	9110000	1.04333e+07	9970000	9010000	9930000	9.63667e+06	0.923642	-0.114594	0.16224
pmb0774	N-hydroxy tryptamine	553000	189000	186000	309333	407000	324000	126000	285667	0.923491	-0.11483	0.0683447
pmb0782	Piperidine	9110000	9170000	9230000	9170000	8450000	8440000	8490000	8460000	0.922574	-0.116264	0.456453
pme0247	trans-4-Hydroxy-L-proline	51700	58400	79800	63300	40500	57400	77100	58333.3	0.921538	-0.117885	0.239879
pmb0488	Spermidine	150000	149000	159000	152667	125000	138000	159000	140667	0.921397	-0.118105	0.341248
pme1419	L-Methionine methyl ester	193000	179000	175000	182333	179000	180000	145000	168000	0.921389	-0.118117	0.323468
pme0516	Inositol	47100	66600	208000	107233	129000	63900	103000	98633.3	0.919801	-0.120606	0.127348
pme3151	Deoxyribose 5-phosphate	732000	335000	571000	546000	611000	458000	428000	499000	0.913919	-0.129861	0.113658
pma6455	Ribulose-5-phosphate	2440000	3210000	997000	2.21567e+06	1780000	1580000	2690000	2.01667e+06	0.910185	-0.135768	0.0191562
pme0282	Phthalic acid	189000	379000	1980000	849333	928000	885000	506000	773000	0.910126	-0.135862	0.464587
pme2693	N-Acetylputrescine	686000	446000	596000	576000	747000	453000	372000	524000	0.909722	-0.136502	0.277952
pme0363	Chrysoeriol	653000	103000	165000	307000	359000	156000	322000	279000	0.908795	-0.137974	0.236824
pma3649	5-Aminolevulinate	14900000	15300000	13200000	1.44667e+07	14300000	14800000	10200000	13100000	0.90553	-0.143166	0.331195
pmf0348	"2,6-Dimethyl-7-octene-2,3,6-triol"	413000	211000	126000	250000	284000	201000	194000	226333	0.905333	-0.143479	0.0140751
pme1684	"D-(+)-Glucono-1,5-lactone"	389000	419000	385000	397667	338000	360000	381000	359667	0.904443	-0.144899	0.445999
pmb1652	Phthalic anhydride	5020000	3900000	2380000	3.76667e+06	4940000	2430000	2840000	3.40333e+06	0.90354	-0.14634	0.209981
pme2049	2-Hydroxybutanoic acid	256000	259000	366000	293667	283000	261000	252000	265333	0.903519	-0.146374	0.283193
pme0190	N-Glycyl-L-leucine	48600	37300	25000	36966.7	30100	33300	36700	33366.7	0.902615	-0.147817	0.169523
pmf0139	D-(+)-Galactose	892000	849000	991000	910667	730000	740000	991000	820333	0.900805	-0.150713	0.371361
pmb0829	Phosphoric acid	28000000	34500000	40300000	3.42667e+07	33300000	30900000	28300000	3.08333e+07	0.899805	-0.152315	0.315063
pmb2940	1-O-beta-D-Glucopyranosyl sinapate	112000	128000	90000	110000	111000	102000	83900	98966.7	0.899697	-0.152489	0.30418
pmb0302	2-Aminoethylphosphonate	262000	259000	153000	224667	220000	236000	150000	202000	0.89911	-0.153431	0.216354
pme2550	Cis-Aconitic acid	487000	430000	415000	444000	443000	322000	432000	399000	0.898649	-0.154171	0.370257
pme1473	5'-Deoxy-5'-(methylthio)adenosine	104000	69200	63300	78833.3	67800	78300	66400	70833.3	0.89852	-0.154377	0.229464
pmf0118	Uridine 5'-diphosphoglucose disodium salt	3820000	3940000	4070000	3.94333e+06	3090000	3520000	3980000	3530000	0.895182	-0.159747	0.430364
pme2890	L-Homocystine	237000	169000	125000	177000	144000	167000	164000	158333	0.894539	-0.160784	0.197892
pmf0175	2-Decanol	16800000	10700000	15400000	14300000	10700000	13900000	13700000	1.27667e+07	0.892774	-0.163633	0.279195
pmb2497	4-Hydroxy-3-methoxymandelate	137000	98100	57100	97400	113000	71500	75300	86600	0.889117	-0.169555	0.156622
pme0019	L-Leucine	15200000	17000000	14800000	1.56667e+07	14100000	13200000	14400000	13900000	0.887234	-0.172613	0.4871
pme2527	L(+)-Ornithine	742000	627000	1050000	806333	753000	752000	638000	714333	0.885903	-0.174779	0.279244
pmf0593	D-(-)-Valine	1940000	2420000	2030000	2130000	1770000	1760000	2130000	1.88667e+06	0.885759	-0.175014	0.418951
pmb0801	4-Pyridoxic acid O-hexoside	761000	467000	1570000	932667	1130000	621000	727000	826000	0.885633	-0.17522	0.0609309
pmf0085	Cycloartenol	891000	787000	804000	827333	701000	745000	741000	729000	0.881144	-0.18255	0.51572
pmf0484	alpha-Aminocaproic acid	15100000	16500000	14400000	1.53333e+07	14000000	12800000	13700000	13500000	0.880435	-0.183712	0.512319
pme3336	N6-Succinyl Adenosine	6040000	3520000	4310000	4.62333e+06	4910000	3580000	3720000	4070000	0.880317	-0.183905	0.287626
pmb1587	"4-Hydroxy-3,5-diisopropylbenzaldehyde"	151000	64200	81700	98966.7	87600	83300	89600	86833.3	0.8774	-0.188694	0.137915
pmb1754	O-Phosphocholine	6880000	9200000	15400000	1.04933e+07	10400000	10900000	6320000	9.20667e+06	0.877382	-0.188722	0.214758
pmc0304	Succinyladenosine	957000	493000	745000	731667	736000	637000	550000	641000	0.876082	-0.190862	0.247415
pme2988	"3,4-Dihydrocoumarin"	2110000	594000	873000	1.19233e+06	374000	866000	1890000	1.04333e+06	0.875035	-0.192587	0.281265
pmf0091	"2,3-Oxidosqualene"	927000	849000	811000	862333	741000	759000	762000	754000	0.874372	-0.193681	0.54053
pme0041	L-Isoleucine	14600000	16400000	13900000	1.49667e+07	13900000	12900000	12400000	1.30667e+07	0.873051	-0.195862	0.510539
pme1397	Pelargonidin	100000	98800	215000	137933	71000	148000	140000	119667	0.867569	-0.20495	0.237284
pme0500	D(+)-Melezitose	2650000	3730000	3110000	3.16333e+06	1860000	2320000	4050000	2.74333e+06	0.867229	-0.205516	0.421309
pme3511	Orotidine	154000	165000	159000	159333	125000	115000	172000	137333	0.861925	-0.214366	0.490316
pmf0605	Notopterol	54800	42400	42500	46566.7	44500	38100	37700	40100	0.861131	-0.215695	0.465729
pmf0174	1-Decanol	16200000	9880000	16600000	1.42267e+07	10500000	13200000	13000000	1.22333e+07	0.859888	-0.21778	0.331752
pme0039	L-Valine	18400000	21900000	20900000	20400000	16500000	16400000	19500000	1.74667e+07	0.856209	-0.223965	0.541522
pmf0396	Linoleic acid	60600	52200	50500	54433.3	45700	46700	47300	46566.7	0.855481	-0.225193	0.561482
pmf0413	Propyl gallate	566000	630000	589000	595000	479000	465000	579000	507667	0.853221	-0.229008	0.560794
pme1162	Gallic acid	1760000	437000	495000	897333	642000	908000	744000	764667	0.852155	-0.230813	0.0852998
pme1296	Xanthosine	711000	544000	361000	538667	352000	466000	559000	459000	0.852104	-0.230899	0.315433
pme0534	Gluconic acid	961000	948000	934000	947667	635000	723000	1060000	806000	0.85051	-0.2336	0.504664
pmf0136	UDP-α-D-glucose	4090000	5320000	4240000	4550000	3270000	3820000	4490000	3860000	0.848352	-0.237266	0.493373
pme0249	Azelaic acid	72300	54000	61500	62600	58200	43400	57600	53066.7	0.84771	-0.238357	0.489576
pmb2640	Lauric acid (C12:0)	46600	38300	28000	37633.3	31800	26200	37500	31833.3	0.845881	-0.241473	0.401874
pmb1530	Phytocassane D	772000	637000	712000	707000	623000	663000	508000	598000	0.845827	-0.241565	0.533394
pmf0584	Phloridzin	124000	143000	166000	144333	168000	69100	129000	122033	0.845497	-0.242129	0.481026
pma0461	"14,15-Dehydrocrepenynic acid"	9830000	5320000	5460000	6870000	6260000	5630000	5520000	5.80333e+06	0.844736	-0.243428	0.308466
pmb2601	7-hydroxycoumarin-beta-rhamnoside	154000	146000	136000	145333	172000	109000	87100	122700	0.844266	-0.24423	0.495307
pme1283	S-(5'-Adenosy)-L-homocysteine	140000	105000	101000	115333	80700	98400	113000	97366.7	0.84422	-0.24431	0.468161
pmb2933	Caftaric acid	1200000	1260000	1870000	1.44333e+06	1210000	1190000	1250000	1.21667e+06	0.842956	-0.246471	0.434138
pmf0231	Chlorpyrifos	44800	36500	30600	37300	34000	26800	33500	31433.3	0.842717	-0.24688	0.472343
pme0174	N-Propionylglycine	3110000	3230000	3080000	3140000	2640000	2560000	2730000	2.64333e+06	0.841826	-0.248406	0.658055
pma6270	sn-Glycero-3-phosphocholine	48900000	54500000	56200000	53200000	57700000	42800000	33700000	4.47333e+07	0.840852	-0.250076	0.512855
pme2634	Dl-Norvaline	17800000	21400000	20000000	1.97333e+07	16300000	14200000	19000000	16500000	0.836149	-0.258169	0.573758
pmf0138	D-(+)-Mannose	858000	803000	917000	859333	590000	651000	913000	718000	0.835531	-0.259234	0.548676
pmb2799	"12,13-EODE"	38800	34300	26400	33166.7	32200	24700	26200	27700	0.835176	-0.259848	0.487125
pmb2922	Uridine 5'-diphospho-D-glucose	3120000	3410000	3100000	3210000	2340000	2530000	3160000	2.67667e+06	0.833853	-0.262136	0.59136
pmf0411	Phenyl salicylate	76100	27500	50700	51433.3	36800	45600	46100	42833.3	0.832793	-0.26397	0.21057
pmf0485	Panose	4400000	5970000	5790000	5.38667e+06	3170000	4470000	5780000	4.47333e+06	0.830446	-0.268043	0.501334
pmf0399	cis-Gondoic acid	27500000	21200000	21700000	2.34667e+07	17600000	19100000	21400000	1.93667e+07	0.825284	-0.277037	0.575695
pme2009	L-(+)-Tartaric acid	168000	119000	199000	162000	156000	84000	161000	133667	0.825103	-0.277354	0.464015
pme2278	Guanosine monophosphate	105000	77200	138000	106733	74500	103000	86100	87866.7	0.823235	-0.280623	0.433472
pmb3099	Diethyl phosphate	1690000	2190000	1530000	1.80333e+06	855000	1630000	1950000	1.47833e+06	0.819778	-0.286694	0.510175
pmb0885	"4-oxo-9Z,11Z,13E,15E-octadecatetraenoic acid"	391000	257000	256000	301333	234000	294000	213000	247000	0.81969	-0.286849	0.474905
pmf0572	Paeonol	906000	484000	483000	624333	545000	462000	526000	511000	0.818473	-0.288993	0.367889
pme0429	"3,4,5-Trimethoxycinnamic acid"	450000	872000	269000	530333	229000	338000	729000	432000	0.814582	-0.295868	0.342455
pme3210	Genistein 7-O-Glucoside (Genistin)	364000	270000	148000	260667	217000	236000	184000	212333	0.814578	-0.295875	0.298791
pmb3024	Luteolin C-hexoside	517000	445000	437000	466333	389000	382000	368000	379667	0.814153	-0.296628	0.676384
pmb0802	D-Pantothenic acid	21100000	21500000	20700000	21100000	18500000	14300000	18300000	1.70333e+07	0.807267	-0.308882	0.678825
pme2670	4-Hydroxybenzaldehyde	3200000	1960000	1890000	2350000	2050000	1850000	1790000	1.89667e+06	0.807092	-0.309195	0.469788
pme0161	L-Homoserine	46900	40100	27500	38166.7	29100	29800	33200	30700	0.804367	-0.314075	0.505587
pme3246	Coniferin	4250000	3100000	2500000	3.28333e+06	1320000	2840000	3710000	2.62333e+06	0.798985	-0.32376	0.531628
pme0240	Benzoic acid	4760000	2820000	2960000	3.51333e+06	2560000	2730000	3120000	2.80333e+06	0.797913	-0.325697	0.5015
pme1692	Inosine 5'-monophosphate	82700	101000	178000	120567	106000	95900	86700	96200	0.797899	-0.325722	0.400941
pme2735	S-(5'-Adenosyl)-L-methionine	3430000	3930000	3850000	3.73667e+06	3030000	3180000	2670000	2960000	0.79215	-0.336155	0.724028
pme1063	Uridine	532000	307000	209000	349333	237000	272000	314000	274333	0.785305	-0.348674	0.357786
pme0226	L-Asparagine	8450000	8710000	6260000	7.80667e+06	6180000	5110000	7080000	6.12333e+06	0.784372	-0.350389	0.638871
pmb2653	D(+)-Melezitose O-rhamnoside	170000	447000	178000	265000	125000	100000	394000	206333	0.778616	-0.361015	0.527754
pmf0243	Benzyl β-D-Glucopyranoside	180000	152000	171000	167667	132000	124000	134000	130000	0.775348	-0.367084	0.775024
pmf0016	DL-Methionine	10300000	8250000	12100000	1.02167e+07	7710000	7330000	8600000	7880000	0.771289	-0.374657	0.686252
pmb2507	2-Deoxyribose 1-phosphate	1920000	1490000	2110000	1840000	1540000	1450000	1260000	1.41667e+06	0.769928	-0.377205	0.691928
pme3576	Anthranilic acid	215000	109000	124000	149333	103000	138000	99700	113567	0.760491	-0.394997	0.522839
pmc0281	Adenosine O-ribose	10300000	2800000	2950000	5350000	5990000	3340000	2760000	4030000	0.753271	-0.408759	0.224718
pme2786	N-Acetyl-5-hydroxytryptamine	1500000	733000	487000	906667	629000	675000	725000	676333	0.745956	-0.422838	0.349909
pmb0530	Nicotinic acid adenine dinucleotide	135000	166000	144000	148333	77900	159000	94700	110533	0.745169	-0.424361	0.72129
pme2033	L(-)-Malic acid	6730000	6810000	4720000	6.08667e+06	3090000	3750000	6760000	4.53333e+06	0.744797	-0.42508	0.691515
pme1423	Hydrocinnamic acid	323000	82000	108000	171000	9	116000	266000	127336	0.744657	-0.425352	1.82453
pme3982	Hypoxanthine-9-β-D-arabinofuranoside	133000	81700	140000	118233	90000	72000	102000	88000	0.744291	-0.426061	0.64613
pme3309	2-Methylglutaric acid	1750000	1480000	1250000	1.49333e+06	1020000	959000	1310000	1.09633e+06	0.734152	-0.44585	0.776347
pmb3894	Di-O-methylquercetin	169000	107000	56600	110867	70800	58000	115000	81266.7	0.733013	-0.44809	0.464473
pmf0141	2-Phenylethanol	5440000	3840000	3180000	4.15333e+06	2800000	2950000	3380000	3.04333e+06	0.732745	-0.448617	0.696514
pme0275	4-Oxopentanoate	45900	38300	47600	43933.3	31700	31500	33000	32066.7	0.729894	-0.454242	0.859057
pme0056	"2,3-dimethylsuccinic acid"	1830000	1310000	1310000	1.48333e+06	890000	1020000	1300000	1070000	0.721348	-0.471232	0.779835
pme0284	4-Guanidinobutyric acid	53100	78600	67800	66500	54600	39800	49200	47866.7	0.719799	-0.474333	0.795789
pmf0531	N-Methylcytisine	76500	103000	141000	106833	64600	71500	92400	76166.7	0.712949	-0.48813	0.719648
pme1239	S-(methyl)glutathione	359000	214000	137000	236667	186000	128000	189000	167667	0.708451	-0.497261	0.552728
pmf0418	Curdione	460000	307000	323000	363333	466000	140000	166000	257333	0.708257	-0.497655	0.803125
pmb2795	4-Methoxycinnamic acid	266000	186000	29100	160367	63500	72700	200000	112067	0.698815	-0.517017	0.187035
pmb0863	LysoPC 16:2 (2n isomer)	985000	1670000	365000	1.00667e+06	673000	422000	1010000	701667	0.69702	-0.520728	0.389486
pme1210	L-Methionine	7400000	5360000	7470000	6.74333e+06	4540000	4440000	5080000	4.68667e+06	0.695007	-0.5249	0.877003
pmf0232	Tiliroside	156000	18300	30300	68200	47500	57900	36400	47266.7	0.69306	-0.528949	0.0826982
pme1201	Phloretin	914000	2080000	4920000	2638000	838000	962000	3660000	1820000	0.689917	-0.535506	0.540938
pmb0164	MAG (18:2) isomer1	262000	221000	223000	235333	235000	128000	122000	161667	0.686969	-0.541683	0.867794
pme3422	"6-Methoxy-7,8-DihydroxyCoumarin"	335000	335000	584000	418000	246000	253000	358000	285667	0.683413	-0.54917	0.775378
pme1486	Epigallate catechin gallate (EGCG)	42100000	2460000	8590000	1.77167e+07	8490000	20500000	7230000	1.20733e+07	0.681468	-0.553283	0.157566
pme0122	N6-Acetyl-L-lysine	12500000	21600000	20200000	18100000	10800000	10000000	15800000	12200000	0.674033	-0.569109	0.821637
pme2575	L-Carnosine	25900	10800	8000	14900	12400	9120	8590	10036.7	0.673602	-0.570032	0.494818
pme1368	L-Pipecolic acid	122000	117000	105000	114667	81800	80100	67300	76400	0.666279	-0.585802	0.991817
pmf0379	Gallocatechin gallate	42200000	2120000	8250000	1.75233e+07	7720000	19500000	7140000	1.14533e+07	0.653605	-0.61351	0.1658
pmf0555	Parietin	85100	85300	68500	79633.3	59500	56500	38800	51600	0.64797	-0.626001	0.970823
pmf0017	DL-Homocysteine	6900000	6390000	4940000	6.07667e+06	4140000	3380000	4200000	3.90667e+06	0.642896	-0.637342	0.993694
pmb0665	Luteolin 8-C-hexosyl-O-hexoside	259000	405000	408000	357333	316000	183000	190000	229667	0.642724	-0.637729	0.912603
pmf0267	Indole-3-carboxylic	120000	96500	128000	114833	85400	79100	56100	73533.3	0.640348	-0.643071	0.983605
pma6496	Luteolin 6-C-glucoside	559000	165000	207000	310333	346000	160000	86300	197433	0.636198	-0.652453	0.671147
pmb0889	Punicic acid	1910000	1150000	1090000	1.38333e+06	732000	857000	1030000	873000	0.631084	-0.664095	0.906046
pmb2221	4-Hydroxysphinganine	31000	35800	21400	29400	19800	13700	21600	18366.7	0.624717	-0.678726	0.95442
pme0030	L-(-)-Tyrosine	10700000	10200000	8450000	9.78333e+06	6260000	5100000	6920000	6.09333e+06	0.622828	-0.683094	1.05686
pme0003	L-Homocitrulline	167000	83400	48700	99700	77600	47500	60600	61900	0.620863	-0.687654	0.640462
pmb2211	Cocamidopropyl betaine	1340000	3420000	1450000	2070000	1050000	1430000	1360000	1280000	0.618357	-0.693487	0.735866
pme0543	Indole-5-carboxylic acid	176000	103000	112000	130333	85100	76100	78900	80033.3	0.614066	-0.703533	0.976119
pme2723	Indole-3-carboxaldehyde	2610000	1660000	1380000	1.88333e+06	1210000	1090000	1140000	1.14667e+06	0.60885	-0.715842	0.95282
pma3101	Nicotinate ribonucleoside	5390000	5590000	595000	3.85833e+06	1600000	1180000	4240000	2340000	0.606479	-0.721469	0.331722
pmb4344	Guanosine 5'-monophosphate	97800	128000	152000	125933	65700	101000	60400	75700	0.601112	-0.734295	1.02583
pme1711	3-Hydroxy-3-methyl butyric acid	8290000	2730000	2270000	4430000	3350000	2270000	2250000	2.62333e+06	0.592175	-0.755906	0.604719
pmf0286	Phytol	621000	328000	458000	469000	213000	274000	337000	274667	0.585643	-0.771906	1.00482
pme0032	Hypoxanthine	35800	43700	30000	36500	25000	23100	15900	21333.3	0.584475	-0.774787	1.08277
pme1097	Adenine	293000	334000	257000	294667	122000	226000	167000	171667	0.582579	-0.779474	1.09569
pme0005	Purine	109000	135000	98300	114100	75900	48100	72900	65633.3	0.575226	-0.797798	1.12199
pme2603	3-Hydroxyanthranilic acid	568000	4310000	636000	1838000	1660000	797000	714000	1057000	0.575082	-0.798161	0.227702
pma0948	Hydroxyphenethylamine	196000	158000	194000	182667	89100	129000	95900	104667	0.572993	-0.803411	1.14723
pmb2778	"9,10-EODE"	569000	257000	365000	397000	181000	224000	265000	223333	0.562552	-0.82994	0.998267
pme3825	"3,4-Dihydroxy-DL-phenylalanine"	195000	251000	155000	200333	107000	97800	127000	110600	0.55208	-0.857051	1.15117
pme2319	Hesperetin	16000	21400	34300	23900	4740	11300	23100	13046.7	0.545886	-0.873329	1.08263
pme1535	(+)-Gallocatechin (GC)	1680000	51600	569000	766867	511000	322000	413000	415333	0.541598	-0.884706	0.124737
pmb2858	Maltotetraose	1400000	2330000	2540000	2090000	498000	1150000	1730000	1126000	0.538756	-0.892296	1.10051
pmb0789	Pyridoxine O-glucoside	1030000	694000	410000	711333	304000	387000	456000	382333	0.537488	-0.895695	1.00568
pme1562	Epicatechin gallate (ECG)	5240000	374000	1190000	2268000	762000	2200000	689000	1217000	0.536596	-0.898091	0.269763
pme0397	Shikimic acid	397000	388000	531000	438667	188000	218000	291000	232333	0.529635	-0.916929	1.22269
pme0463	L-Theanine	6760000	4570000	3880000	5070000	2470000	3660000	1850000	2660000	0.524655	-0.93056	1.14644
pmb2992	Acacetin O-glucuronic acid	253000	124000	292000	223000	49700	119000	178000	115567	0.518236	-0.948318	1.07558
pmb2786	9-HOTrE	93200	27600	37000	52600	27700	17800	36200	27233.3	0.517744	-0.949689	0.893994
pmf0151	Quercetin	34700	42000	109000	61900	9	32500	61700	31403	0.507318	-0.979037	1.914
pmc0274	6-Methylmercaptopurine	32200000	26900000	22200000	27100000	12400000	10600000	17700000	1.35667e+07	0.500615	-0.998227	1.27338
pme2366	Phenethylamine	3360000	2590000	2340000	2.76333e+06	1170000	991000	1920000	1.36033e+06	0.49228	-1.02245	1.28129
pme2232	Lactucin	160000	294000	267000	240333	110000	93300	149000	117433	0.488627	-1.03319	1.24018
pmf0336	Indole-3-carboxylic acid	185000	93100	92300	123467	53200	63500	63200	59966.7	0.485691	-1.04189	1.18388
pme3961	Deoxyadenosine	1750000	775000	577000	1034000	506000	460000	539000	501667	0.485171	-1.04344	1.02613
pmf0594	D-(+)-Phenylalanine	15300000	13500000	11500000	1.34333e+07	5830000	5030000	8400000	6420000	0.477916	-1.06517	1.33761
pma3606	"9-Hydroxy-(10E,12Z,15Z)-octadecatrienoic acid"	1060000	644000	234000	646000	223000	184000	496000	301000	0.465944	-1.10177	0.978291
pmf0196	Phosphoenolpyruvic acid	1250000	1950000	2790000	1.99667e+06	768000	928000	1080000	925333	0.463439	-1.10955	1.25044
pmb2363	MAG (18:1) isomer1	159000	71800	236000	155600	99500	52300	64100	71966.7	0.462511	-1.11244	1.09467
pme1683	D-Pantothenic dcid	129000	103000	87700	106567	39100	48100	60300	49166.7	0.46137	-1.116	1.35872
pme2169	Fumaric acid	2180000	1810000	948000	1646000	954000	814000	501000	756333	0.459498	-1.12187	1.21416
pmf0298	Pyrocatechol	193000	220000	165000	192667	75500	118000	69700	87733.3	0.455363	-1.13491	1.37462
pme1002	L-Tyramine	201000	102000	87600	130200	68000	72800	35000	58600	0.450077	-1.15176	1.21788
pmf0354	Catechol	251000	248000	208000	235667	82700	146000	89000	105900	0.449364	-1.15405	1.39305
pme1109	Guanine	20100000	19400000	17400000	1.89667e+07	6680000	10900000	7750000	8.44333e+06	0.445167	-1.16758	1.41626
pmb0374	Aminopurine	16000000	7370000	2840000	8.73667e+06	3510000	2840000	5250000	3.86667e+06	0.442579	-1.17599	0.89367
pme0020	L-Phenylalanine	2570000	2010000	1850000	2.14333e+06	861000	694000	1260000	938333	0.437792	-1.19168	1.41269
pmd0023	Adenosine	221000	95800	53300	123367	51900	35000	74000	53633.3	0.434747	-1.20175	1.0535
pmb0672	6-C-hexosyl-apigenin O-feruloylhexoside	124000	9	15300	46436.3	38000	11700	10600	20100	0.432851	-1.20806	1.22757
pma6561	Caffeic acid O-glucoside	2430000	2170000	2400000	2.33333e+06	910000	828000	1290000	1.00933e+06	0.432571	-1.20899	1.45647
pmf0213	Caffeine	15200000	519000	3150000	6.28967e+06	1730000	4260000	2130000	2.70667e+06	0.430335	-1.21647	0.158159
pme0031	Thymine	1450000	1190000	1060000	1.23333e+06	517000	625000	356000	499333	0.404865	-1.30449	1.48053
pmf0290	2-Hydroxypyridine	63400	47800	33800	48333.3	9	29200	29400	19536.3	0.4042	-1.30686	2.02859
pme0183	2-Hydroxy-6-aminopurine	22100000	13300000	16900000	1.74333e+07	6840000	7660000	6520000	7.00667e+06	0.401912	-1.31505	1.47519
pme1378	1-Methyladenosine	238000	172000	174000	194667	84000	77900	63500	75133.3	0.385959	-1.37348	1.53322
pmc0066	2'-Deoxyinosine-5'-monophosphate	552000	321000	517000	463333	197000	199000	140000	178667	0.385612	-1.37478	1.4887
pme1514	Epigallocatechin (EGC)	153000	9	45000	66003	26000	28900	20500	25133.3	0.380791	-1.39293	1.17957
pme1436	p-Coumaric acid	3380000	2150000	702000	2.07733e+06	553000	851000	934000	779333	0.37516	-1.41442	1.15354
pma6647	C-hexosyl-chrysoeriol O-hexoside	17400000	16600000	11200000	1.50667e+07	5420000	4590000	6690000	5.56667e+06	0.369469	-1.43647	1.55503
pme0201	Catechin	138000	37200	166000	113733	20100	40600	62200	40966.7	0.360199	-1.47313	1.24416
pme1225	5-Hydroxy-L-tryptophan	397000	254000	379000	343333	147000	104000	113000	121333	0.353398	-1.50063	1.59247
pme2155	Theobromine	1650000	75300	379000	701433	196000	374000	168000	246000	0.35071	-1.51165	0.507119
pma6298	3-Hydroxypyridine	2260000	1220000	1230000	1570000	556000	521000	434000	503667	0.320807	-1.64022	1.62241
pme0303	Caffeate	23200000	14400000	6350000	14650000	2160000	4590000	6960000	4570000	0.311945	-1.68063	1.4812
pmb0800	Niacinamide	61800000	34900000	11000000	35900000	8550000	13200000	11600000	1.11167e+07	0.309656	-1.69126	1.29243
pme0496	Nicotinic acid	12000000	6980000	979000	6653000	1560000	1590000	2830000	1.99333e+06	0.299614	-1.73882	0.983289
pme1218	2-Picolinic acid	14500000	8580000	1260000	8.11333e+06	1870000	1790000	3540000	2400000	0.295809	-1.75726	1.03466
pmf0465	Geniposide	171000	94000	152000	139000	42600	23900	55400	40633.3	0.292326	-1.77435	1.716
pme0436	Procyanidin B3	147000	43700	92700	94466.7	23500	35900	13600	24333.3	0.257586	-1.95687	1.66758
pme0435	Procyanidin B2	435000	100000	261000	265333	77700	91900	35100	68233.3	0.257161	-1.95926	1.58508
pmb0764	4-Methyl-5-thiazoleethanol	2070000	1910000	1710000	1.89667e+06	334000	583000	407000	441333	0.232689	-2.10353	1.93086
pmb0069	Benzamide	738000	391000	319000	482667	132000	79800	109000	106933	0.221547	-2.17432	1.87456
pmf0434	Loganin	79800	115000	89900	94900	9	9	9	9	9.48367e-05	-13.3642	4.8987
pme3393	Fustin	142000	125000	194000	153667	9	9	9	9	5.85683e-05	-14.0595	5.02313
